# Supplementary material for: High compositional and functional similarity in the microbiome of deep-sea sponges
Source: ISME J. 2024 Jan 12;18(1):wrad030. doi: 10.1093/ismejo/wrad030 (PMC10837836; doi:10.1093/ismejo/wrad030)
Supplement: RNA_Supplementary_Tables_reviewed_wrad030 [file rna_supplementary_tables_reviewed_wrad030.xlsx]

## Sheet: Table headings
Table S1. Metadata of the 5 species with metatranscriptomic information used in this study.
Table S2. Metadata of the 115 samples with amplicon sequencing data used in this study.
Table S3. Information on the RNA-seq reads (metatranscriptome) for the 36 samples sequenced in this study, and the assembly statistics of the reference transcriptome built.
Table S4. Phylum, class, and genus level taxonomy of the amplicon reads of G. barretti, G. pachydermata, and P. ovisternata samples. Most abundant taxa are highlighted in bold.
Table S5. Phylum, class, and genus level taxonomy of the RNA-seq reads of G. barretti, G. pachydermata, and P. ovisternata samples. Most abundant taxa are highlighted in bold.
Table S6. Summary of the differentially abundant ASVs and differentially expressed transcripts for G. barretti, G. pachydermata, and P. ovisternata pairwise comparisons. The list of the ASVs and transcripts identified in this analysis are detailed in Table S10 and S11 respectively.
Table S7. Beta diversity statistics (including analysis of variance, permanova and pairwise permanova) between the three species in site DR15, between locations for P. ovisternata and among species in the deep and shallow dataset including 45 species. Pairwise analysis of the latter are expanded in Table S9. Left tables correspond to the 16S amplicon sequences and right tables to the RNA-seq sequ…
Table S8. Phylum and class level taxonomy of the amplicon reads for the 115 samples (45 species) of the additional deep-sea and shallow-water dataset.
Table S9. Pairwise permanova analysis for the combinations of the 27 deep-sea samples (left table) and the 18 shallow water samples (right table). P values above 0.01 are highlighted in green, indicating the species not showing significant difference in their microbial community composition.
Table S10. List of differentially abundant ASVs including log fold change, p values, logCPM, false discovery rate and microbial taxonomy.
Table S11. List of differentially expressed transcripts including log fold change, p values, logCPM, false discovery rate and microbial taxonomy.
Table S12. List of KO terms identified among Geodia and Pachastrella species. The table describes the frequency of terms, the average sum of the TPM, and taxa and phyla annotated in each KO. For each sample, values of TPM per KO are also shown.
Table S13. Values for modules organized at 'Level C' among Geodia and Pachastrella species. Table shows the accumulated averaged TPM of all samples and the individual accumulated TPM for each sample
Table S14. Values for all modules expressed among Geodia and Pachastrella species. Table shows the completeness of the module, the frequency, the accumulated averaged TPM of all samples, and the individual accumulated TPM for each sample.
Table S15. Values for all KOs expressed among Geodia and Pachastrella species included in modules. Table shows the accumulated averaged TPM of all samples, and the times a KO is in included in different modules.
Table S16. Values for pathways organized at Level B among Geodia and Pachastrella species. Table shows the accumulated averaged TPM of all samples, the frequency and the individual accumulated TPM for each sample
Table S17. Values for all pathways expressed among Geodia and Pachastrella species. Table shows the frequency, the accumulated averaged TPM of all samples, and the individual accumulated TPM for each sample.
Table S18. Values for all KOs expressed among Geodia and Pachastrella species included in pathways. Table shows the accumulated averaged TPM of all samples, and the times a KO is in included in different pathways.
Table S19. Averaged TPM values for ELPs and adhesion molecules grouped by molecule type, by individual PFAM entries, and frequency of microbial phyla expressing each type. For each sample, values of TPM per entry are also shown.
Table S20. Averaged TPM values for mobilome elements (identified in COGs), and frequency of microbial phyla expressing each entry. For each sample, values of TPM per entry are also shown.
Table S21. Averaged TPM values for R-M systems (identified in COGs or PFAMs), and frequency of microbial phyla expressing each entry. For each sample, values of TPM per entry are also shown.
Table S22. Averaged TPM values for CRISPR (identified in COGs or PFAMs), and frequency of microbial phyla expressing each entry. For each sample, values of TPM per entry are also shown.

## Sheet: Table S1
Species short name	Species	ID	Location	Collection Date	Latitude	Longitude	Depth (m)	Sponge Type	Taxonomy
Gbar	Geodia barretti	DR15_861	Cantabrian Sea DR15	2017-06-23	44º06.344'N	5º09.027'W	650	HMA	Demospongiae (Class) > Heterscleromorpha (Subclass) > Tetractinellida (Order) > Astophorina (Suborder) > Geodiidae (Family) > Geodiinae (Subfamily) > Geodia (genus)
Gbar	Geodia barretti	DR15_862a	Cantabrian Sea DR15	2017-06-23	44º06.344'N	5º09.027'W	650	HMA	Demospongiae (Class) > Heterscleromorpha (Subclass) > Tetractinellida (Order) > Astophorina (Suborder) > Geodiidae (Family) > Geodiinae (Subfamily) > Geodia (genus)
Gbar	Geodia barretti	DR15_867	Cantabrian Sea DR15	2017-06-23	44º06.344'N	5º09.027'W	650	HMA	Demospongiae (Class) > Heterscleromorpha (Subclass) > Tetractinellida (Order) > Astophorina (Suborder) > Geodiidae (Family) > Geodiinae (Subfamily) > Geodia (genus)
Gpac	Geodia pachydermata	DR15_863	Cantabrian Sea DR15	2017-06-23	44º06.344'N	5º09.027'W	650	HMA	Demospongiae (Class) > Heterscleromorpha (Subclass) > Tetractinellida (Order) > Astophorina (Suborder) > Geodiidae (Family) > Geodiinae (Subfamily) > Geodia (genus)
Gpac	Geodia pachydermata	DR15_864	Cantabrian Sea DR15	2017-06-23	44º06.344'N	5º09.027'W	650	HMA	Demospongiae (Class) > Heterscleromorpha (Subclass) > Tetractinellida (Order) > Astophorina (Suborder) > Geodiidae (Family) > Geodiinae (Subfamily) > Geodia (genus)
Gpac	Geodia pachydermata	DR15_865	Cantabrian Sea DR15	2017-06-23	44º06.344'N	5º09.027'W	650	HMA	Demospongiae (Class) > Heterscleromorpha (Subclass) > Tetractinellida (Order) > Astophorina (Suborder) > Geodiidae (Family) > Geodiinae (Subfamily) > Geodia (genus)
Povi	Pachastrella ovisternata	DR15_896	Cantabrian Sea DR15	2017-06-23	44º06.344'N	5º09.027'W	650	HMA	Demospongiae (Class) > Heterscleromorpha (Subclass) > Tetractinellida (Order) > Astophorina (Suborder) > Pachastrellidae (Family) > Pachastrella (genus)
Povi	Pachastrella ovisternata	DR15_898	Cantabrian Sea DR15	2017-06-23	44º06.344'N	5º09.027'W	650	HMA	Demospongiae (Class) > Heterscleromorpha (Subclass) > Tetractinellida (Order) > Astophorina (Suborder) > Pachastrellidae (Family) > Pachastrella (genus)
Povi	Pachastrella ovisternata	DR15_857a	Cantabrian Sea DR15	2017-06-23	44º06.344'N	5º09.027'W	650	HMA	Demospongiae (Class) > Heterscleromorpha (Subclass) > Tetractinellida (Order) > Astophorina (Suborder) > Pachastrellidae (Family) > Pachastrella (genus)
Povi	Pachastrella ovisternata	DR4_58	Cantabrian Sea DR4	2017-06-12	43º52.312'N	5º54.106'W	695	HMA	Demospongiae (Class) > Heterscleromorpha (Subclass) > Tetractinellida (Order) > Astophorina (Suborder) > Pachastrellidae (Family) > Pachastrella (genus)
Povi	Pachastrella ovisternata	DR4_68	Cantabrian Sea DR4	2017-06-12	43º52.312'N	5º54.106'W	695	HMA	Demospongiae (Class) > Heterscleromorpha (Subclass) > Tetractinellida (Order) > Astophorina (Suborder) > Pachastrellidae (Family) > Pachastrella (genus)
Povi	Pachastrella ovisternata	DR4_70	Cantabrian Sea DR4	2017-06-12	43º52.312'N	5º54.106'W	695	HMA	Demospongiae (Class) > Heterscleromorpha (Subclass) > Tetractinellida (Order) > Astophorina (Suborder) > Pachastrellidae (Family) > Pachastrella (genus)
Povi	Pachastrella ovisternata	DR9_378	Cantabrian Sea DR9	2017-06-16	44º02.6999' N	5º 06.3436' W	660	HMA	Demospongiae (Class) > Heterscleromorpha (Subclass) > Tetractinellida (Order) > Astophorina (Suborder) > Pachastrellidae (Family) > Pachastrella (genus)
Povi	Pachastrella ovisternata	DR9_381	Cantabrian Sea DR9	2017-06-16	44º02.6999' N	5º 06.3436' W	660	HMA	Demospongiae (Class) > Heterscleromorpha (Subclass) > Tetractinellida (Order) > Astophorina (Suborder) > Pachastrellidae (Family) > Pachastrella (genus)
Povi	Pachastrella ovisternata	DR9_401	Cantabrian Sea DR9	2017-06-16	44º02.6999' N	5º 06.3436' W	660	HMA	Demospongiae (Class) > Heterscleromorpha (Subclass) > Tetractinellida (Order) > Astophorina (Suborder) > Pachastrellidae (Family) > Pachastrella (genus)
Povi	Pachastrella ovisternata	DR10_467	Cantabrian Sea DR10	2017-06-17	44º06.080'N	4º38.300'W	541	HMA	Demospongiae (Class) > Heterscleromorpha (Subclass) > Tetractinellida (Order) > Astophorina (Suborder) > Pachastrellidae (Family) > Pachastrella (genus)
Povi	Pachastrella ovisternata	DR10_471	Cantabrian Sea DR10	2017-06-17	44º06.080'N	4º38.300'W	541	HMA	Demospongiae (Class) > Heterscleromorpha (Subclass) > Tetractinellida (Order) > Astophorina (Suborder) > Pachastrellidae (Family) > Pachastrella (genus)
Povi	Pachastrella ovisternata	DR10_477	Cantabrian Sea DR10	2017-06-17	44º06.080'N	4º38.300'W	541	HMA	Demospongiae (Class) > Heterscleromorpha (Subclass) > Tetractinellida (Order) > Astophorina (Suborder) > Pachastrellidae (Family) > Pachastrella (genus)
Pang	Plakortis angulospiculatus	Pang_BCK_1	Piscadera Bay in Curaçao	October and December 2019	12º12' N	68º96' W	5 - 30	HMA	Homoscleromorpha (Class) > Homosclerophorida (Order) > Plakinidae (Family) > Plakortis (Genus)
Pang	Plakortis angulospiculatus	Pang_BCK_2	Piscadera Bay in Curaçao	October and December 2019	12º12' N	68º96' W	5 - 30	HMA	Homoscleromorpha (Class) > Homosclerophorida (Order) > Plakinidae (Family) > Plakortis (Genus)
Pang	Plakortis angulospiculatus	Pang_BCK_3	Piscadera Bay in Curaçao	October and December 2019	12º12' N	68º96' W	5 - 30	HMA	Homoscleromorpha (Class) > Homosclerophorida (Order) > Plakinidae (Family) > Plakortis (Genus)
Hcae	Halisarca caerulea	Hcae_BCK_1	Piscadera Bay in Curaçao	October and December 2019	12º12' N	68º96' W	5 - 30	LMA	Demospongiae (Class) > Verongimorpha (Subclass) > Chondrillida (Order) > Halisarcidae (Family) > Halisarca (Genus) > Halisarca caerulea (Species)
Hcae	Halisarca caerulea	Hcae_BCK_2	Piscadera Bay in Curaçao	October and December 2019	12º12' N	68º96' W	5 - 30	LMA	Demospongiae (Class) > Verongimorpha (Subclass) > Chondrillida (Order) > Halisarcidae (Family) > Halisarca (Genus) > Halisarca caerulea (Species)
Hcae	Halisarca caerulea	Hcae_BCK_3	Piscadera Bay in Curaçao	October and December 2019	12º12' N	68º96' W	5 - 30	LMA	Demospongiae (Class) > Verongimorpha (Subclass) > Chondrillida (Order) > Halisarcidae (Family) > Halisarca (Genus) > Halisarca caerulea (Species)

## Sheet: Table S2
Names	Label_Sponge_Species	Sponge species	Location	Collection_spot	Collection_method	Latitude	Longitude	Depth	Depth_code	Type	Class	Order	Accession
Ast1_43611	Astrophorida_sp.1_816	Astrophorida sp. 1	Caribbean	Guyot Macondo, Colombia-Jamaica	Rock dredge	16°1'2.676"N	79°3'55.512"W	320	deep	hma	Demospongiae	Tetractinellida	This work
ODA18_206	Astrophorida_sp.2_807	Astrophorida sp. 2	South Atlantic	Tristan da Cunha	Rock dredge	38°45'21.52"S	11°39'52.63"W	332	deep	hma	Demospongiae	Tetractinellida	This work
Geo4_43668	Caminus_sp._820	Caminus sp.	Caribbean	Guyot Macondo, Colombia-Jamaica	Rock dredge	16°1'2.676"N	79°3'55.512"W	320	deep	hma	Demospongiae	Tetractinellida	This work
DR9_387	Calthropella_durissima_2	Calthropella durissima	Cantabric	Le Danois Bank	Rock dredge	44°02'42.0"N	5°06'20.6"W	660	deep	hma	Demospongiae	Tetractinellida	This work
DR9_394	Calthropella_durissima_3	Calthropella durissima	Cantabric	Le Danois Bank	Rock dredge	44°02'42.0"N	5°06'20.6"W	660	deep	hma	Demospongiae	Tetractinellida	This work
DR9_397	Calthropella_durissima_4	Calthropella durissima	Cantabric	Le Danois Bank	Rock dredge	44°02'42.0"N	5°06'20.6"W	660	deep	hma	Demospongiae	Tetractinellida	This work
DR15_872	Calthropella_geodioides_5	Calthropella geodioides	Cantabric	Le Danois Bank	Rock dredge	44°06'20.6"N	5°09'01.6"W	650	deep	hma	Demospongiae	Tetractinellida	This work
DR9_384	Calthropella_geodioides_6	Calthropella geodioides	Cantabric	Le Danois Bank	Rock dredge	44°02'42.0"N	5°06'20.6"W	660	deep	hma	Demospongiae	Tetractinellida	This work
DR9_396	Calthropella_geodioides_7	Calthropella geodioides	Cantabric	Le Danois Bank	Rock dredge	44°02'42.0"N	5°06'20.6"W	660	deep	hma	Demospongiae	Tetractinellida	This work
ROV10_13b	Craniella_cranium_359	Craniella cranium	North Atlantic	Schulz Bank	ROV	73°48'51.2"N	7°26'40.8"E	894	deep	hma	Demospongiae	Tetractinellida	This work
ROV10_14b	Craniella_cranium_360	Craniella cranium	North Atlantic	Schulz Bank	ROV	73°48'51.2"N	7°26'40.8"E	894	deep	hma	Demospongiae	Tetractinellida	This work
ROV10_15c	Craniella_cranium_361	Craniella cranium	North Atlantic	Schulz Bank	ROV	73°48'51.2"N	7°26'40.8"E	894	deep	hma	Demospongiae	Tetractinellida	This work
DR15_869c	Geodia_anceps_8	Geodia anceps	Cantabric	Le Danois Bank	Rock dredge	44°06'20.6"N	5°09'01.6"W	650	deep	hma	Demospongiae	Tetractinellida	This work
DR15_861	Geodia_barretti_9	Geodia barretti	Cantabric	Le Danois Bank	Rock dredge	44°06'20.6"N	5°09'01.6"W	650	deep	hma	Demospongiae	Tetractinellida	This work
DR15_862a	Geodia_barretti_10	Geodia barretti	Cantabric	Le Danois Bank	Rock dredge	44°06'20.6"N	5°09'01.6"W	650	deep	hma	Demospongiae	Tetractinellida	This work
DR15_871	Geodia_barretti_12	Geodia barretti	Cantabric	Le Danois Bank	Rock dredge	44°06'20.6"N	5°09'01.6"W	650	deep	hma	Demospongiae	Tetractinellida	This work
SS_AGT07_22.2	Geodia_hentscheli_476	Geodia hentscheli	North Atlantic	Schulz Bank	Rock dredge	73°49'40.19"N	7°32'49.2"E	572	deep	hma	Demospongiae	Tetractinellida	This work
SS_AGT07_22.9	Geodia_hentscheli_477	Geodia hentscheli	North Atlantic	Schulz Bank	Rock dredge	73°49'40.19"N	7°32'49.2"E	572	deep	hma	Demospongiae	Tetractinellida	This work
SS_AGT07_22.6	Geodia_hentscheli_478	Geodia hentscheli	North Atlantic	Schulz Bank	Rock dredge	73°49'40.19"N	7°32'49.2"E	572	deep	hma	Demospongiae	Tetractinellida	This work
ROV6_10	Geodia_macandrewii_127	Geodia macandrewii	North Atlantic	Sula Reef	ROV	64°04'29.6"N	8°01'37.2"E	293	deep	hma	Demospongiae	Tetractinellida	This work
trawl_4	Geodia_macandrewii_128	Geodia macandrewii	North Atlantic	Sula Reef	Beam trawl	64°04'29.6"N	8°01'37.2"E	293	deep	hma	Demospongiae	Tetractinellida	This work
ROV6_2	Geodia_macandrewii_129	Geodia macandrewii	North Atlantic	Sula Reef	ROV	64°04'29.6"N	8°01'37.2"E	293	deep	hma	Demospongiae	Tetractinellida	This work
DR15_870	Geodia_nodastrella_13	Geodia nodastrella	Cantabric	Le Danois Bank	Rock dredge	44°06'20.6"N	5°09'01.6"W	650	deep	hma	Demospongiae	Tetractinellida	This work
DR15_865	Geodia_pachydermata_16	Geodia pachydermata	Cantabric	Le Danois Bank	Rock dredge	44°06'20.6"N	5°09'01.6"W	650	deep	hma	Demospongiae	Tetractinellida	This work
DR15_866	Geodia_pachydermata_17	Geodia pachydermata	Cantabric	Le Danois Bank	Rock dredge	44°06'20.6"N	5°09'01.6"W	650	deep	hma	Demospongiae	Tetractinellida	This work
DR7_247	Geodia_pachydermata_18	Geodia pachydermata	Cantabric	Le Danois Bank	Rock dredge	44°06'12.2"N	5°09'03.5"W	660	deep	hma	Demospongiae	Tetractinellida	This work
Geodia_43648	Geodia_sp.1_818	Geodia sp. 1	Caribbean	Guyot Macondo, Colombia-Jamaica	Rock dredge	16°1'2.676"N	79°3'55.51"W	320	deep	hma	Demospongiae	Tetractinellida	This work
Geo6_43650	Geodia_sp.2_821	Geodia sp. 2	Caribbean	Guyot Macondo, Colombia-Jamaica	Rock dredge	16°1'2.676"N	79°3'55.51"W	320	deep	hma	Demospongiae	Tetractinellida	This work
ODA18_63	Geodia_sp.3_806	Geodia sp. 3	South Atlantic	Tristan da Cunha	Rock dredge	39°28'51.276"S	7°49'17.22"W	335	deep	hma	Demospongiae	Tetractinellida	This work
DR4_35	Neoschrammeniella_bowerbanki_20	Neoschrammeniella bowerbanki	Cantabric	El Corbiro Canyon	Rock dredge	43°52'18.7"N	5°54'06.4"W	695	deep	hma	Demospongiae	Tetractinellida	This work
DR4_36	Neoschrammeniella_bowerbanki_21	Neoschrammeniella bowerbanki	Cantabric	El Corbiro Canyon	Rock dredge	43°52'18.7"N	5°54'06.4"W	695	deep	hma	Demospongiae	Tetractinellida	This work
DR9_415	Neoschrammeniella_bowerbanki_22	Neoschrammeniella bowerbanki	Cantabric	Le Danois Bank	Rock dredge	44°02'41.9"N	5°06'20.6"W	660	deep	hma	Demospongiae	Tetractinellida	This work
DR4_60	Pachastrella_nodulosa_24	Pachastrella nodulosa	Cantabric	El Corbiro Canyon	Rock dredge	43°52'18.7"N	5°54'06.4"W	695	deep	hma	Demospongiae	Tetractinellida	This work
DR4_62	Pachastrella_nodulosa_25	Pachastrella nodulosa	Cantabric	El Corbiro Canyon	Rock dredge	43°52'18.7"N	5°54'06.4"W	695	deep	hma	Demospongiae	Tetractinellida	This work
DR4_64	Pachastrella_nodulosa_26	Pachastrella nodulosa	Cantabric	El Corbiro Canyon	Rock dredge	43°52'18.7"N	5°54'06.4"W	695	deep	hma	Demospongiae	Tetractinellida	This work
DR15_896	Pachastrella_ovisternata_31	Pachastrella ovisternata	Cantabric	Le Danois Bank	Rock dredge	44°06'20.6"N	5°09'01.6"W	650	deep	hma	Demospongiae	Tetractinellida	This work
DR4_58	Pachastrella_ovisternata_32	Pachastrella ovisternata	Cantabric	Avilés Canyon	Rock dredge	43°52'18.7"N	5°54'06.4"W	695	deep	hma	Demospongiae	Tetractinellida	This work
DR4_68	Pachastrella_ovisternata_33	Pachastrella ovisternata	Cantabric	Avilés Canyon	Rock dredge	43°52'18.7"N	5°54'06.4"W	695	deep	hma	Demospongiae	Tetractinellida	This work
DR15_858a	Pachastrellidae_sp._38	Pachastrellidae sp.	Cantabric	Le Danois Bank	Rock dredge	44°06'20.6"N	5°09'01.6"W	650	deep	hma	Demospongiae	Tetractinellida	This work
DR15_895	Pachastrellidae_sp._39	Pachastrellidae sp.	Cantabric	Le Danois Bank	Rock dredge	44°06'20.6"N	5°09'01.6"W	650	deep	hma	Demospongiae	Tetractinellida	This work
St2_11b	Petrosia_crassa_347	Petrosia crassa	North Atlantic	Skorpeodden	Rock dredge	59°58'52.7"N	5°22'26.2"E	332	deep	hma	Demospongiae	Haplosclerida	This work
St2_22a	Petrosia_crassa_348	Petrosia crassa	North Atlantic	Skorpeodden	Rock dredge	59°58'52.7"N	5°22'26.2"E	333	deep	hma	Demospongiae	Haplosclerida	This work
St25_1a	Petrosia_crassa_349	Petrosia crassa	North Atlantic	Skorpeodden	Rock dredge	59°58'52.7"N	5°22'26.2"E	334	deep	hma	Demospongiae	Haplosclerida	This work
Pcra_DR3_31	Petrosia_crassa_822	Petrosia crassa	North Atlantic	Avilés Canyon System	Rock dredge	43°52'10.56"N	6°8'31.02"E	317	deep	hma	Demospongiae	Haplosclerida	This work
ICB20_DR8_586	Petrosia_crassa_826	Petrosia crassa	North Atlantic	Capbreton Canyon	Rock dredge	43°33'50.4"N	2°52'59.88"W	150	deep	hma	Demospongiae	Haplosclerida	This work
ICB20_DR8_585	Petrosia_crassa_827	Petrosia crassa	North Atlantic	Capbreton Canyon	Rock dredge	43°33'50.4"N	2°52'59.88"W	150	deep	hma	Demospongiae	Haplosclerida	This work
ROV4_3b	Plakortis_sp.2_355	Plakortis sp. 2	North Atlantic	Sula Reef	ROV	64°04'15.6"N	8°00'48.6"E	285	deep	hma	Demospongiae	Homoscleromorphorida	This work
ROV4_4c	Plakortis_sp.2_356	Plakortis sp. 2	North Atlantic	Sula Reef	ROV	64°04'15.6"N	8°00'48.6"E	285	deep	hma	Demospongiae	Homoscleromorphorida	This work
Geo1_43667	Rhabdastrella_sp._819	Rhabdastrella sp.	Caribbean	Guyot Macondo, Colombia-Jamaica	Rock dredge	16°1'2.676"N	79°3'55.51"W	320	deep	hma	Demospongiae	Tetractinellida	This work
ROV2_12a	Stelletta_normani_344	Stelletta normani	North Atlantic	Sognefjord, Vik	ROV	61°09'57.3"N	6°42'26.4"E	1153	deep	hma	Demospongiae	Tetractinellida	This work
ROV2_13a	Stelletta_normani_345	Stelletta normani	North Atlantic	Sognefjord, Vik	ROV	61°09'57.3"N	6°42'26.4"E	1153	deep	hma	Demospongiae	Tetractinellida	This work
ROV2_14b	Stelletta_normani_346	Stelletta normani	North Atlantic	Sognefjord, Vik	ROV	61°09'57.3"N	6°42'26.4"E	1153	deep	hma	Demospongiae	Tetractinellida	This work
Calt_43616	Stelletta_sp. 817	Stelletta sp.	Caribbean	Bajo Nuevo, Colombia-Jamaica	Rock dredge	15°57'4.3" N	78°31'16.6"W	390	deep	hma	Demospongiae	Tetractinellida	This work
ROV2_15a	Stryphnus_fortis_352	Stryphnus fortis	North Atlantic	Sognefjord, Vik	ROV	61°09'57.3"N	6°42'26.4"E	1153	deep	hma	Demospongiae	Tetractinellida	This work
KF2	Stryphnus_fortis_354	Stryphnus fortis	North Atlantic	Sognefjord, Vik	ROV	61°09'57.3"N	6°42'26.4"E	1153	deep	hma	Demospongiae	Tetractinellida	This work
ICB20_DR10_707	Thymosia_guernei_825	Thymosia guernei	North Atlantic	Capbreton Canyon	Rock dredge	43°33'50.4"N	2°52'59.88"W	174	deep	hma	Demospongiae	Chondrillida	This work
ICB20_DR3_175	Thymosia_guernei_828	Thymosia guernei	North Atlantic	Capbreton Canyon	Rock dredge	43°33'50.4"N	2°52'59.88"W	98	deep	hma	Demospongiae	Chondrillida	This work
Xfri_592	Xestospongia_friabilis_823	Xestospongia friabilis	North Atlantic	Avilés Canyon System	Rock dredge	43°58'51.96"N	6°28'37.32"W	1525	deep	hma	Demospongiae	Haplosclerida	This work
Xfri_BT6_646	Xestospongia_friabilis_824	Xestospongia friabilis	North Atlantic	Avilés Canyon System	Rock dredge	43°58'51.96"N	6°28'37.32W	1525	deep	hma	Demospongiae	Haplosclerida	This work
SRR14622522	Chondrilla_caribensis_585	Chondrilla caribensis	Caribbean	Curacao: CARMABI Station	SCUBA	12°08'04.9"N	68°59'14.6"W	< 30	shallow	hma	Demospongiae	Chondrillida	Pankey et al. 2022
SRR14622523	Chondrilla_caribensis_586	Chondrilla caribensis	Caribbean	Curacao: CARMABI Station	SCUBA	12°08'04.9"N	68°59'14.6"W	< 30	shallow	hma	Demospongiae	Chondrillida	Pankey et al. 2022
SRR14622524	Chondrilla_caribensis_587	Chondrilla caribensis	Caribbean	Curacao: CARMABI Station	SCUBA	12°08'04.9"N	68°59'14.6"W	< 30	shallow	hma	Demospongiae	Chondrillida	Pankey et al. 2022
Cnuc_13_nap22	Chondrilla_nucula_749	Chondrilla nucula	Mediterranean	Naples	SCUBA	40°47'41.4"N	14°12'02.5"E	< 30	shallow	hma	Demospongiae	Chondrillida	This work
Cnuc_139_nap22	Chondrilla_nucula_750	Chondrilla nucula	Mediterranean	Naples	SCUBA	40°47'41.4"N	14°12'02.5"E	< 30	shallow	hma	Demospongiae	Chondrillida	This work
Cnuc_145_nap22	Chondrilla_nucula_751	Chondrilla nucula	Mediterranean	Naples	SCUBA	40°47'41.4"N	14°12'02.5"E	< 30	shallow	hma	Demospongiae	Chondrillida	This work
Ch10	Chondrosia_reniformis_75	Chondrosia reniformis	Mediterranean	Blanes	SCUBA	41°40'21.9"N	2°48'13.4"E	< 30	shallow	hma	Demospongiae	Chondrillida	This work
Ch12	Chondrosia_reniformis_76	Chondrosia reniformis	Mediterranean	Blanes	SCUBA	41°40'21.9"N	2°48'13.4"E	< 30	shallow	hma	Demospongiae	Chondrillida	This work
Ch17	Chondrosia_reniformis_77	Chondrosia reniformis	Mediterranean	Blanes	SCUBA	41°40'21.9"N	2°48'13.4"E	< 30	shallow	hma	Demospongiae	Chondrillida	This work
Cren_21_nap22	Chondrosia_reniformis_728	Chondrosia reniformis	Mediterranean	Naples	SCUBA	40°47'41.4"N	14°12'02.5"E	< 30	shallow	hma	Demospongiae	Chondrillida	This work
Cren_22_nap22	Chondrosia_reniformis_729	Chondrosia reniformis	Mediterranean	Naples	SCUBA	40°47'41.4"N	14°12'02.5"E	< 30	shallow	hma	Demospongiae	Chondrillida	This work
Cren_23_nap22	Chondrosia_reniformis_730	Chondrosia reniformis	Mediterranean	Naples	SCUBA	40°47'41.4"N	14°12'02.5"E	< 30	shallow	hma	Demospongiae	Chondrillida	This work
SRR14622159	Cinachyrella_kuekenthali_589	Cinachyrella kuekenthali	Caribbean	Belize: Carrie Bow Cay	SCUBA	19°23'04.3"N	81°24'56.4"W	< 30	shallow	hma	Demospongiae	Tetractinellida	Pankey et al. 2022
SRR14622190	Cinachyrella_kuekenthali_590	Cinachyrella kuekenthali	Caribbean	Belize: Carrie Bow Cay	SCUBA	19°23'04.3"N	81°24'56.4"W	< 30	shallow	hma	Demospongiae	Tetractinellida	Pankey et al. 2022
SRR14622191	Cinachyrella_kuekenthali_591	Cinachyrella kuekenthali	Caribbean	Belize: Carrie Bow Cay	SCUBA	19°23'04.3"N	81°24'56.4"W	< 30	shallow	hma	Demospongiae	Tetractinellida	Pankey et al. 2022
Cor1	Corticium_candelabrum_436	Corticium candelabrum	Mediterranean Sea	Blanes	SCUBA	41°40'21.9"N	2°48'13.4"E	< 30	shallow	hma	Demospongiae	Homoscleromorphorida	This work
Cor2	Corticium_candelabrum_437	Corticium candelabrum	Mediterranean Sea	Blanes	SCUBA	41°40'21.9"N	2°48'13.4"E	< 30	shallow	hma	Demospongiae	Homoscleromorphorida	This work
Cor1_alboran	Corticium_candelabrum_438	Corticium candelabrum	Mediterranean Sea	Blanes	SCUBA	41°40'21.9"N	2°48'13.4"E	< 30	shallow	hma	Demospongiae	Homoscleromorphorida	This work
Cor2_alboran	Corticium_candelabrum_439	Corticium candelabrum	Mediterranean Sea	Blanes	SCUBA	41°40'21.9"N	2°48'13.4"E	< 30	shallow	hma	Demospongiae	Homoscleromorphorida	This work
SRR14622090	Cribrochalina_vasculum_598	Cribrochalina vasculum	Caribbean	Belize: Carrie Bow Cay	SCUBA	16°48'00.3"N	88°04'40.1"W	< 30	shallow	hma	Demospongiae	Haplosclerida	Pankey et al. 2022
SRR14622156	Cribrochalina_vasculum_599	Cribrochalina vasculum	Caribbean	Belize: Carrie Bow Cay	SCUBA	16°48'00.3"N	88°04'40.1"W	< 30	shallow	hma	Demospongiae	Haplosclerida	Pankey et al. 2022
SRR14622256	Cribrochalina_vasculum_600	Cribrochalina vasculum	Caribbean	Belize: Carrie Bow Cay	SCUBA	16°48'00.3"N	88°04'40.1"W	< 30	shallow	hma	Demospongiae	Haplosclerida	Pankey et al. 2022
Gcyd_IndA_S1	Geodia_cydonium_713	Geodia cydonium	Mediterranean	Naples	SCUBA	40°47'41.4"N	14°12'02.5"E	< 30	shallow	hma	Demospongiae	Tetractinellida	This work
Gcyd_IndB_S2	Geodia_cydonium_714	Geodia cydonium	Mediterranean	Naples	SCUBA	40°47'41.4"N	14°12'02.5"E	< 30	shallow	hma	Demospongiae	Tetractinellida	This work
Gcyd_IndC_S3	Geodia_cydonium_715	Geodia cydonium	Mediterranean	Naples	SCUBA	40°47'41.4"N	14°12'02.5"E	< 30	shallow	hma	Demospongiae	Tetractinellida	This work
SRR14622430	Geodia_neptuni_613	Geodia neptuni	Caribbean	Belize: Carrie Bow Cay	SCUBA	19°23'04.3"N	81°24'56.4"W	< 30	shallow	hma	Demospongiae	Tetractinellida	Pankey et al. 2022
SRR14622441	Geodia_neptuni_614	Geodia neptuni	Caribbean	Belize: Carrie Bow Cay	SCUBA	19°23'04.3"N	81°24'56.4"W	< 30	shallow	hma	Demospongiae	Tetractinellida	Pankey et al. 2022
SRR14622452	Geodia_neptuni_615	Geodia neptuni	Caribbean	Belize: Carrie Bow Cay	SCUBA	19°23'04.3"N	81°24'56.4"W	< 30	shallow	hma	Demospongiae	Tetractinellida	Pankey et al. 2022
SRR14622139	Neopetrosia__647	Neopetrosia sp.	Caribbean	Belize: Carrie Bow Cay	SCUBA	16°48'00.3"N	88°04'40.1"W	< 30	shallow	hma	Demospongiae	Haplosclerida	Pankey et al. 2022
SRR14622141	Neopetrosia_648	Neopetrosia sp.	Caribbean	Belize: Carrie Bow Cay	SCUBA	16°48'00.3"N	88°04'40.1"W	< 30	shallow	hma	Demospongiae	Haplosclerida	Pankey et al. 2022
SRR14622230	Neopetrosia_649	Neopetrosia sp.	Caribbean	Belize: Carrie Bow Cay	SCUBA	16°48'00.3"N	88°04'40.1"W	< 30	shallow	hma	Demospongiae	Haplosclerida	Pankey et al. 2022
SRR14622792	Oceanapia_bartschi_653	Oceanapia bartschi	Caribbean	Cayman Islands: Grand Cayman	SCUBA	19°23'04.3"N	81°24'56.4"W	< 30	shallow	hma	Demospongiae	Haplosclerida	Pankey et al. 2022
SRR14622793	Oceanapia_bartschi_654	Oceanapia bartschi	Caribbean	Cayman Islands: Grand Cayman	SCUBA	19°23'04.3"N	81°24'56.4"W	< 30	shallow	hma	Demospongiae	Haplosclerida	Pankey et al. 2022
SRR14622794	Oceanapia_bartschi_655	Oceanapia bartschi	Caribbean	Cayman Islands: Grand Cayman	SCUBA	19°23'04.3"N	81°24'56.4"W	< 30	shallow	hma	Demospongiae	Haplosclerida	Pankey et al. 2022
Pjoh_Ros4	Pachymatisma_johnstonia_796	Pachymatisma johnstonia	North Atlantic	Roscoff	SCUBA	48°43'40.6128"N	3°59'17.5704"W	< 30	shallow	hma	Demospongiae	Tetractinellida	This work
Pet5	Petrosia_ficiformis_442	Petrosia ficiformis	Mediterranean Sea	Blanes	SCUBA	41°40'21.9"N	2°48'13.4"E	< 30	shallow	hma	Demospongiae	Haplosclerida	This work
Pet6	Petrosia_ficiformis_443	Petrosia ficiformis	Mediterranean Sea	Blanes	SCUBA	41°40'21.9"N	2°48'13.4"E	< 30	shallow	hma	Demospongiae	Haplosclerida	This work
Pet7	Petrosia_ficiformis_444	Petrosia ficiformis	Mediterranean Sea	Blanes	SCUBA	41°40'21.9"N	2°48'13.4"E	< 30	shallow	hma	Demospongiae	Haplosclerida	This work
Pet_11_nap22	Petrosia_ficiformis_716	Petrosia ficiformis	Mediterranean	Naples	SCUBA	40°47'41.4"N	14°12'02.5"E	< 30	shallow	hma	Demospongiae	Haplosclerida	This work
Pet_14_nap22	Petrosia_ficiformis_717	Petrosia ficiformis	Mediterranean	Naples	SCUBA	40°47'41.4"N	14°12'02.5"E	< 30	shallow	hma	Demospongiae	Haplosclerida	This work
Pet_15_nap22	Petrosia_ficiformis_718	Petrosia ficiformis	Mediterranean	Naples	SCUBA	40°47'41.4"N	14°12'02.5"E	< 30	shallow	hma	Demospongiae	Haplosclerida	This work
Ppul_89_nap22	Petrosia_pulitzeri_724	Petrosia pulitzeri	Mediterranean	Naples	SCUBA	40°47'41.4"N	14°12'02.5"E	< 30	shallow	hma	Demospongiae	Haplosclerida	This work
Ppul_92_nap22	Petrosia_pulitzeri_725	Petrosia pulitzeri	Mediterranean	Naples	SCUBA	40°47'41.4"N	14°12'02.5"E	< 30	shallow	hma	Demospongiae	Haplosclerida	This work
Ppul_101_nap22	Petrosia_pulitzeri_726	Petrosia pulitzeri	Mediterranean	Naples	SCUBA	40°47'41.4"N	14°12'02.5"E	< 30	shallow	hma	Demospongiae	Haplosclerida	This work
Ppul_107_nap22	Petrosia_pulitzeri_727	Petrosia pulitzeri	Mediterranean	Naples	SCUBA	40°47'41.4"N	14°12'02.5"E	< 30	shallow	hma	Demospongiae	Haplosclerida	This work
SRR14622593	Plakina_663	Plakina sp.	Caribbean	Curacao: CARMABI Station	SCUBA	12°08'04.9"N	68°59'14.6"W	< 30	shallow	hma	Demospongiae	Homoscleromorphorida	Pankey et al. 2022
SRR14622176	Plakinastrella_664	Plakinastrella sp.	Caribbean	Belize: Carrie Bow Cay	SCUBA	19°23'04.3"N	81°24'56.4"W	< 30	shallow	hma	Demospongiae	Homoscleromorphorida	Pankey et al. 2022
SRR14622177	Plakinastrella_665	Plakinastrella sp.	Caribbean	Belize: Carrie Bow Cay	SCUBA	19°23'04.3"N	81°24'56.4"W	< 30	shallow	hma	Demospongiae	Homoscleromorphorida	Pankey et al. 2022
SRR14622178	Plakinastrella_666	Plakinastrella sp.	Caribbean	Belize: Carrie Bow Cay	SCUBA	19°23'04.3"N	81°24'56.4"W	< 30	shallow	hma	Demospongiae	Homoscleromorphorida	Pankey et al. 2022
SRR14621983	Plakortis_667	Plakortis sp.	Caribbean	Curacao: CARMABI Station	SCUBA	12°08'04.9"N	68°59'14.6"W	< 30	shallow	hma	Demospongiae	Homoscleromorphorida	Pankey et al. 2022
SRR14621984	Plakortis_668	Plakortis sp.	Caribbean	Curacao: CARMABI Station	SCUBA	12°08'04.9"N	68°59'14.6"W	< 30	shallow	hma	Demospongiae	Homoscleromorphorida	Pankey et al. 2022
SRR14621986	Plakortis_669	Plakortis sp.	Caribbean	Curacao: CARMABI Station	SCUBA	12°08'04.9"N	68°59'14.6"W	< 30	shallow	hma	Demospongiae	Homoscleromorphorida	Pankey et al. 2022
SRR14622070	Siphonodictyon_xamaycaense_676	Siphonodictyon xamaycaense	Caribbean	Belize: Carrie Bow Cay	SCUBA	19°23'04.3"N	81°24'56.4"W	< 30	shallow	hma	Demospongiae	Haplosclerida	Pankey et al. 2022
SRR14622071	Siphonodictyon_xamaycaense_677	Siphonodictyon xamaycaense	Caribbean	Belize: Carrie Bow Cay	SCUBA	19°23'04.3"N	81°24'56.4"W	< 30	shallow	hma	Demospongiae	Haplosclerida	Pankey et al. 2022
SRR14622174	Siphonodictyon_xamaycaense_678	Siphonodictyon xamaycaense	Caribbean	Belize: Carrie Bow Cay	SCUBA	19°23'04.3"N	81°24'56.4"W	< 30	shallow	hma	Demospongiae	Haplosclerida	Pankey et al. 2022
Srub_Ros3	Stelleta_grubii_795	Stelletta grubii	North Atlantic	Roscoff	SCUBA	48°43'40.61"N	3°59'17.57"W	< 30	shallow	hma	Demospongiae	Tetractinellida	This work

## Sheet: Table S3
Short Name	Sample	Reads	QC reads (from imput 35M)	Prokaryotic rRNA	Eukaryotic rRNA	Paired reads after rRNA removal	Classified as Prok.	Classifies as Euk.	Reads after Euk removal	Rarefied reads to		Assembly stats
Gbar	DR15_861	46857178	34841805	0.0068	0.0143	33691752	0.0964	0.0929	30560969	230000		################################
Gbar	DR15_861	46857178	34565082	0.0067	0.0145	33691752						## Counts of transcripts, etc.
Gbar	DR15_867	42266873	34840091	0.0051	0.0086	33922395	0.0986	0.0915	30819665	230000		################################
Gbar	DR15_867	42266873	34532816	0.0051	0.0087	33922395						Total trinity 'genes': 2,795,262
Gbar	DR15_862a	54653744	34813681	0.0044	0.0064	33966437	0.1037	0.0908	30882811	230000		Total trinity transcripts: 5,118,275
Gbar	DR15_862a	54653744	34480552	0.0044	0.0064	33966437						Percent GC: 57.65
Gpac	DR15_864	50722401	34826698	0.0109	0.0229	33080746	0.1142	0.1013	29731195	230000
Gpac	DR15_864	50722401	34417987	0.0103	0.0238	33080746						########################################
Gpac	DR15_865	55963722	34819567	0.0503	0.0173	32013108	0.1028	0.0934	29021749	230000		Stats based on ALL transcript contigs:
Gpac	DR15_865	55963722	34526654	0.0501	0.0178	32013108						########################################
Gpac	DR15_863	51897152	34833199	0.0108	0.0205	33351287	0.1009	0.0963	30139731	230000
Gpac	DR15_863	51897152	34583815	0.0102	0.0212	33351287						Contig N10: 2367
Povi	DR10_467	68856530	34832266	0.0226	0.0058	33406648	0.0993	0.0918	30338469	230000		Contig N20: 1573
Povi	DR10_467	68856530	34539408	0.0226	0.0059	33406648						Contig N30: 1154
Povi	DR10_471	58521703	34806085	0.0134	0.0039	33841976	0.0978	0.0837	31007881	230000		Contig N40: 876
Povi	DR10_471	58521703	34598867	0.0135	0.0039	33841976						Contig N50: 677
Povi	DR10_477	46861529	34761557	0.0287	0.0199	32567797	0.0791	0.113	28888509	230000
Povi	DR10_477	46861529	34446231	0.0287	0.0202	32567797						Median contig length: 368
Povi	DR15_857a	47247936	34833070	0.0561	0.0068	32130945	0.1008	0.0938	29115910	230000		Average contig: 550.19
Povi	DR15_857a	47247936	34467649	0.0562	0.0069	32130945						Total assembled bases: 2816022666
Povi	DR15_896	47552374	34840162	0.0112	0.0038	33854672	0.0198	0.096	30603513	230000
Povi	DR15_896	47552374	34521937	0.0113	0.0038	33854672
Povi	DR15_898	39525016	34835641	0.0175	0.0052	33639874	0.1069	0.0904	30597891	230000		#####################################################
Povi	DR15_898	39525016	34570964	0.0175	0.0053	33639874						## Stats based on ONLY LONGEST ISOFORM per 'GENE':
Povi	DR4_58	54268491	34824106	0.0186	0.007	33452522	0.1008	0.0911	30406347	230000		#####################################################
Povi	DR4_58	54268491	34496360	0.0188	0.0071	33452522
Povi	DR4_68	55706524	34830854	0.0256	0.0045	33345609	0.1017	0.0914	30296694	230000		Contig N10: 2116
Povi	DR4_68	55706524	34541088	0.0257	0.0046	33345609						Contig N20: 1369
Povi	DR4_70	55405729	34847553	0.0101	0.0048	33885618	0.1121	0.0896	30849911	230000		Contig N30: 976
Povi	DR4_70	55405729	34535111	0.0101	0.0049	33885618						Contig N40: 723
Povi	DR9_378	46259821	34841236	0.2001	0.0171	26847027	0.1093	0.0943	24314671	230000		Contig N50: 553
Povi	DR9_378	46259821	34564576	0.2	0.0172	26847027
Povi	DR9_381	46172768	34840827	0.0107	0.0038	33899206	0.1072	0.0895	30866742	230000		Median contig length: 319
Povi	DR9_381	46172768	34539150	0.0108	0.0038	33899206						Average contig: 479.10
Povi	DR9_401	51433754	34824322	0.0156	0.005	33679691	0.0981	0.0887	30693408	230000		Total assembled bases: 1339214520
Povi	DR9_401	51433754	34544043	0.0156	0.005	33679691

## Sheet: Table S4
		Gbar_DR15				Gpac_DR15				Povi_DR15				Povi_DR10				Povi_DR9				Povi_DR4							Gbar_DR15				Gpac_DR15				Povi_DR15				Povi_DR10				Povi_DR9				Povi_DR4
PHYLUM LEVEL	Grand MEAN	DR15_861	DR15_862a	DR15_867	Mean Gbar15	DR15_863	DR15_864	DR15_865	Mean Gpac15	DR15_857a	DR15_896	DR15_898	Mean Povi15	DR10_467	DR10_471	DR10_477	Mean Povi10	DR9_378	DR9_381	DR9_401	Mean Povi9	DR4_58	DR4_68	DR4_70	Mean Povi4		CLASS LEVEL	Grand MEAN	DR15_861	DR15_862a	DR15_867	Mean Gbar15	DR15_863	DR15_864	DR15_865	Mean Gpac15	DR15_857a	DR15_896	DR15_898	Mean Povi15	DR10_467	DR10_471	DR10_477	Mean Povi10	DR9_378	DR9_381	DR9_401	Mean Povi9	DR4_58
Archaea;Nanoarchaeaeota	0.194899	0	0.00075527	0	0.000251757	2.78882	0.0116098	0.0127366	0.937722	0.0382079	0.0227357	0.00305543	0.021333	0.0773863	0.00583107	0.0563592	0.0465255	0.145093	0.165345	0.00482621	0.105088	0	0.000813464	0.174614	0.0584757		Archaea;Nanoarchaeaeota;Woesearchaeia	0.194899	0	0.00075527	0	0.000251757	2.78882	0.0116098	0.0127366	0.937722	0.0382079	0.0227357	0.00305543	0.021333	0.0773863	0.00583107	0.0563592	0.0465255	0.145093	0.165345	0.00482621	0.105088	0
Archaea;Thaumarchaeota	21.2905	20.7588	16.1439	23.129	20.0106	20.7213	22.2728	21.7235	21.5725	18.1442	25.223	19.8725	21.0799	23.007	22.6881	18.2492	21.3148	22.9551	22.7478	23.55	23.0843	15.6433	20.9052	25.4943	20.6809		Archaea;Thaumarchaeota;Nitrososphaeria	21.2905	20.7588	16.1439	23.129	20.0106	20.7213	22.2728	21.7235	21.5725	18.1442	25.223	19.8725	21.0799	23.007	22.6881	18.2492	21.3148	22.9551	22.7478	23.55	23.0843	15.6433
Bacteria;Acidobacteria	14.0174	17.9494	17.4626	14.6608	16.6909	13.408	12.8721	14.2505	13.5102	15.2503	14.1989	12.7208	14.0567	11.4818	11.5473	13.1136	12.0476	15.6283	17.0451	13.0008	15.2247	13.8406	11.8709	12.0122	12.5745		Bacteria;Acidobacteria;Acidobacteria_unclassified	0.122285	0.140783	0.16918	0.0940643	0.134676	0.156608	0.143833	0.164726	0.155056	0.106982	0.130048	0.0733302	0.103454	0.115549	0.0950465	0.040356	0.0836506	0.136599	0.166037	0.140925	0.147854	0.123362
Bacteria;Actinobacteria	2.59084	3.69842	2.69254	2.68686	3.02594	2.27253	3.1611	2.69931	2.71098	2.23975	1.53239	3.22246	2.33153	1.10991	1.55981	5.24558	2.63843	2.70439	2.2498	3.9739	2.97603	2.09114	1.67736	1.81779	1.8621		Bacteria;Acidobacteria;Acidobacteriia	2.38835	2.79883	3.41911	2.47461	2.89752	2.5083	2.33809	2.31976	2.38872	2.51408	2.28904	1.99927	2.26746	2.74456	2.32018	1.88142	2.31539	2.43402	2.3259	2.53472	2.43155	2.40756
Bacteria;AncK6	0.365761	0.163804	0.265855	0.15798	0.19588	0.385496	0.394089	0.329453	0.369679	0.521156	0.507462	0.248508	0.425709	0.49718	0.383685	0.466877	0.449247	0.469251	0.523017	0.233588	0.408619	0.485036	0.174895	0.376358	0.34543		Bacteria;Acidobacteria;Subgroup_11	1.14588	1.26173	1.49241	1.32534	1.35983	1.03774	0.932012	1.24224	1.07066	1.23182	0.94126	1.16208	1.11172	0.922275	0.998863	1.3067	1.07595	1.22798	1.31654	1.26447	1.26966	1.08342
Bacteria;Bacteria_unclassified	11.1098	10.9297	14.3025	9.86831	11.7002	12.008	10.9313	11.367	11.4354	11.0291	10.2511	10.5076	10.5959	11.856	11.7245	8.45736	10.6793	11.7008	10.1338	11.4178	11.0842	12.7808	10.4945	10.2166	11.164		Bacteria;Acidobacteria;Subgroup_15	0.116931	0.0903134	0.118577	0.0892405	0.0993771	0.114444	0.119323	0.129913	0.121227	0.129907	0.12732	0.0947182	0.117315	0.107069	0.0897985	0.10576	0.100876	0.142262	0.160503	0.106177	0.136314	0.188247
Bacteria;Bacteroidetes	0.39291	0.389587	0.826265	0.325607	0.51382	0.274494	0.535987	0.38889	0.39979	0.289616	0.376504	0.0478683	0.237996	0.74842	0.191259	0.885744	0.608475	0.471374	0.372892	0.165056	0.336441	0.204669	0.0675176	0.510623	0.260936		Bacteria;Acidobacteria;Subgroup_21	3.93935	3.42483	3.64418	3.60097	3.55666	3.73449	4.02474	4.1725	3.97725	4.93417	4.68538	3.73169	4.45041	3.34351	3.49864	3.50332	3.44849	4.36552	5.83482	3.59456	4.5983	3.70967
Bacteria;Chloroflexi	23.5356	23.2876	24.1762	25.7314	24.3984	23.0187	25.0863	25.7262	24.6104	23.3527	21.639	25.3274	23.4397	22.5788	25.5337	18.4086	22.1737	20.3639	19.3163	21.465	20.3818	27.7752	26.8403	24.0139	26.2098		Bacteria;Acidobacteria;Subgroup_5	0.194121	0.174429	0.205433	0.21466	0.198174	0.179841	0.169633	0.212276	0.18725	0.268219	0.210078	0.127309	0.201869	0.159013	0.183679	0.222654	0.188448	0.225778	0.242137	0.164091	0.210669	0.235509
Bacteria;Dadabacteria	3.57102	1.73809	2.79601	2.32749	2.2872	3.34297	3.72224	3.71993	3.59505	4.9334	4.41892	1.36374	3.57202	3.83645	3.65317	3.83312	3.77425	4.26997	5.40312	3.24804	4.30704	4.2704	3.95425	3.44705	3.89057		Bacteria;Acidobacteria;Subgroup_6	3.86452	6.7983	5.28538	4.28234	5.45534	3.2509	3.05274	3.70974	3.33779	3.83454	3.7996	3.89058	3.84157	2.68732	2.6164	3.61743	2.97372	4.47664	4.69124	3.17758	4.11515	3.70446
Bacteria;Deinococcus-Thermus	0.0570049	0.0717195	0.0566452	0.0530619	0.0604756	0.0499079	0.0541792	0.0628338	0.0556403	0.0573118	0.0445621	0.0397205	0.0471981	0.0487639	0.0588938	0.0473139	0.0516572	0.0509594	0.0906286	0.0897675	0.0771185	0.0520683	0.0553156	0.042436	0.04994		Bacteria;Acidobacteria;Subgroup_9	2.08437	2.86081	2.89193	2.26116	2.6713	2.22607	1.87047	1.91473	2.00376	2.12818	1.94982	1.61734	1.89845	1.32193	1.6292	2.20218	1.71777	2.50409	2.2415	1.91311	2.21957	2.26537
Bacteria;Entotheonellaeota	1.63854	1.08199	1.73183	1.16736	1.32706	1.75366	1.3719	1.26771	1.46442	1.83245	1.35778	2.21416	1.80146	2.24738	1.94116	0.948365	1.7123	1.62433	1.54968	1.86581	1.67994	1.53762	2.13128	1.86927	1.84605		Bacteria;Acidobacteria;Thermoanaerobaculia	0.146555	0.365681	0.203923	0.299076	0.28956	0.17812	0.194787	0.368512	0.24714	0.087114	0.0582035	0.0234249	0.0562475	0.0710257	0.109041	0.210825	0.130297	0.101919	0.0525784	0.0936284	0.0827085	0.114951
Bacteria;Gemmatimonadetes	1.05872	1.4946	1.16689	0.86708	1.17619	0.932762	0.971356	0.844011	0.916043	1.21501	1.10769	0.778115	1.0336	1.21274	0.675821	1.33383	1.07413	1.22656	1.2093	1.39864	1.27817	1.09023	0.675989	0.856372	0.874197		Bacteria;Actinobacteria;Acidimicrobiia	2.38104	3.17956	2.16611	2.3902	2.57863	2.02729	2.98373	2.5142	2.50841	2.00821	1.37051	3.15524	2.17798	0.996481	1.46826	5.08346	2.51607	2.53027	2.11075	3.77409	2.80504	1.85363
Bacteria;Nitrospinae	0.33471	0.372764	0.492436	0.397964	0.421055	0.341611	0.279281	0.321811	0.314234	0.36756	0.327395	0.390076	0.361677	0.298944	0.285723	0.235178	0.273282	0.341853	0.33415	0.365827	0.347276	0.271556	0.33352	0.267138	0.290738		Bacteria;Actinobacteria;Thermoleophilia	0.173345	0.455109	0.490925	0.241191	0.395742	0.194469	0.146413	0.144348	0.161743	0.203266	0.131867	0.0264804	0.120538	0.0826867	0.065308	0.14055	0.0961816	0.138723	0.111383	0.13996	0.130022	0.203867
Bacteria;Nitrospirae	1.90004	1.52825	0.844392	2.01153	1.46139	1.76055	0.879767	2.02427	1.55486	2.55764	1.96983	2.03084	2.1861	2.04385	2.28053	2.19662	2.17367	2.23514	2.10936	2.46233	2.26894	1.30131	1.58056	2.38407	1.75531		Bacteria;AncK6;AncK6_cl	0.365761	0.163804	0.265855	0.15798	0.19588	0.385496	0.394089	0.329453	0.369679	0.521156	0.507462	0.248508	0.425709	0.49718	0.383685	0.466877	0.449247	0.469251	0.523017	0.233588	0.408619	0.485036
Bacteria;Patescibacteria	0.132333	0.0115105	0.0823244	0.0301488	0.0413279	0	0.0161248	0.032266	0.0161303	0.0168115	0.162788	0.383965	0.187855	0.098588	0.00349864	0.776504	0.292864	0.121029	0.0643394	0.132238	0.105869	0.176231	0.0496213	0.224006	0.149953		Bacteria;Bacteria_unclassified;Bacteria_unclassified	11.1098	10.9297	14.3025	9.86831	11.7002	12.008	10.9313	11.367	11.4354	11.0291	10.2511	10.5076	10.5959	11.856	11.7245	8.45736	10.6793	11.7008	10.1338	11.4178	11.0842	12.7808
Bacteria;PAUC34f	4.44444	3.41686	3.85414	3.80357	3.69153	4.38846	4.42077	3.83796	4.21573	4.31214	4.01786	5.50384	4.61128	5.70008	5.17858	4.1337	5.00412	3.84743	4.16822	4.3793	4.13165	4.68735	5.91063	4.43908	5.01235		Bacteria;Bacteroidetes;Rhodothermia	0.376333	0.386931	0.826265	0.321989	0.511729	0.26761	0.519217	0.378701	0.388509	0.268984	0.356497	0.0122217	0.212567	0.728279	0.186594	0.762589	0.559154	0.454388	0.3722	0.157334	0.327974	0.202666
Bacteria;Poribacteria	1.17626	0.905791	1.03396	0.971998	0.970584	1.68396	1.21452	1.05289	1.31712	1.0553	0.994916	1.28124	1.11049	1.69826	1.47293	1.18702	1.45274	0.814642	0.658614	0.865822	0.779693	1.5272	1.57649	1.17708	1.42692		Bacteria;Chloroflexi;Anaerolineae	7.28327	7.76076	9.75733	7.05362	8.19057	5.12675	5.28957	6.11526	5.51053	7.04248	7.67286	7.27089	7.32874	4.99194	5.6025	6.2844	5.62628	10.0156	9.74569	7.04337	8.9349	8.19035
Bacteria;Proteobacteria	9.28213	10.124	8.88122	9.43658	9.48059	7.77961	8.90539	7.57827	8.08776	9.42589	8.43314	10.6787	9.51258	8.26231	8.08828	17.6223	11.3243	8.27878	8.73355	8.69586	8.5694	9.3022	8.62516	8.22701	8.71813		Bacteria;Chloroflexi;Chloroflexi_unclassified	0.523177	0.659642	0.811915	0.548708	0.673422	0.539522	0.493418	0.552768	0.528569	0.508165	0.44744	0.379891	0.445165	0.523682	0.495058	0.378511	0.465751	0.45368	0.447608	0.497099	0.466129	0.581964
Bacteria;Schekmanbacteria	0.254652	0.14521	0.26661	0.285811	0.232544	0.243516	0.239292	0.26577	0.249526	0.327824	0.309206	0.272951	0.303327	0.230039	0.242573	0.184385	0.218999	0.271783	0.32654	0.228762	0.275695	0.204669	0.252174	0.286617	0.24782		Bacteria;Chloroflexi;Dehalococcoidia	15.3702	14.0057	12.8388	17.7396	14.8614	17.0995	19.0124	18.6931	18.2683	15.4314	13.2204	17.5493	15.4004	16.8946	19.2653	11.3713	15.8437	9.48623	8.57443	13.551	10.5372	18.6677
Bacteria;Spirochaetes	1.2976	1.24845	1.46296	1.01662	1.24268	1.215	1.11906	0.994303	1.10945	1.2494	1.3214	1.74159	1.43746	1.34737	1.21228	1.49804	1.35256	1.37378	1.17264	1.31949	1.28863	1.57887	1.41624	1.06925	1.35479		Bacteria;Chloroflexi;JG30-KF-CM66	0.187096	0.448026	0.377635	0.190541	0.338734	0.140258	0.159313	0.179161	0.159577	0.208615	0.156422	0.0702748	0.145104	0.0784463	0.0932972	0.157249	0.109664	0.239226	0.307169	0.227797	0.258064	0.149396
Bacteria;Verrucomicrobia	1.31797	0.677351	1.45012	1.06124	1.0629	1.60738	1.53314	1.49612	1.54555	1.78049	1.76429	1.31994	1.62158	1.59967	1.26359	0.741019	1.20143	1.09846	1.56974	1.12933	1.26584	1.16673	1.37964	1.08525	1.21054		Bacteria;Chloroflexi;TK17	0.0949905	0.262086	0.22507	0.121801	0.202986	0.0507684	0.0832038	0.112931	0.0823011	0.100869	0.0800298	0.0325912	0.0711633	0.0455837	0.037902	0.0814077	0.0549645	0.0898867	0.127987	0.0704626	0.0961121	0.100532
Bacteria;Xothers	0.0367842	0.00619798	0.00981851	0.00964762	0.0085547	0.023233	0.00773989	0.00424553	0.0117395	0.00382079	0.019098	0.0509238	0.0246142	0.0190815	0.00874661	0.379207	0.135678	0.00707769	0.0560375	0.00772193	0.0236124	0.0128168	0.0276578	0.00904373	0.0165061		Bacteria;Chloroflexi;TK30	0.0741028	0.147866	0.163138	0.0735631	0.128189	0.0585127	0.0470843	0.0704758	0.0586909	0.0588402	0.0572941	0.0234249	0.0465197	0.0434635	0.0361527	0.133592	0.0710694	0.0771468	0.107232	0.0733584	0.0859125	0.0833093
																											Bacteria;Dadabacteria;Dadabacteriia	3.57102	1.73809	2.79601	2.32749	2.2872	3.34297	3.72224	3.71993	3.59505	4.9334	4.41892	1.36374	3.57202	3.83645	3.65317	3.83312	3.77425	4.26997	5.40312	3.24804	4.30704	4.2704
																											Bacteria;Deinococcus-Thermus;Deinococci	0.0570049	0.0717195	0.0566452	0.0530619	0.0604756	0.0499079	0.0541792	0.0628338	0.0556403	0.0573118	0.0445621	0.0397205	0.0471981	0.0487639	0.0588938	0.0473139	0.0516572	0.0509594	0.0906286	0.0897675	0.0771185	0.0520683
																											Bacteria;Entotheonellaeota;Entotheonellia	1.63854	1.08199	1.73183	1.16736	1.32706	1.75366	1.3719	1.26771	1.46442	1.83245	1.35778	2.21416	1.80146	2.24738	1.94116	0.948365	1.7123	1.62433	1.54968	1.86581	1.67994	1.53762
																											Bacteria;Gemmatimonadetes;BD2-11_terrestrial_group	1.0196	1.35116	1.09741	0.792311	1.08029	0.895761	0.930077	0.808348	0.878062	1.17986	1.08313	0.776078	1.01302	1.20532	0.659494	1.29487	1.05323	1.17914	1.17195	1.39381	1.2483	1.03015
																											Bacteria;Nitrospinae;P9X2b3D02	0.333833	0.372764	0.492436	0.397964	0.421055	0.33989	0.279281	0.321811	0.313661	0.36756	0.327395	0.382947	0.3593	0.298944	0.285723	0.229612	0.271426	0.341853	0.332766	0.365827	0.346815	0.271556
																											Bacteria;Nitrospirae;Nitrospira	1.89994	1.52825	0.844392	2.01153	1.46139	1.76055	0.879767	2.02427	1.55486	2.55687	1.96983	2.03084	2.18585	2.04279	2.28053	2.19662	2.17331	2.23514	2.10936	2.46233	2.26894	1.30131
																											Bacteria;Patescibacteria;Saccharimonadia	0.130823	0.00796883	0.0823244	0.0229131	0.0377355	0	0.0161248	0.032266	0.0161303	0.0168115	0.162788	0.383965	0.187855	0.098588	0.00349864	0.760501	0.287529	0.121029	0.0643394	0.132238	0.105869	0.175831
																											Bacteria;PAUC34f;PAUC34f_cl	4.44444	3.41686	3.85414	3.80357	3.69153	4.38846	4.42077	3.83796	4.21573	4.31214	4.01786	5.50384	4.61128	5.70008	5.17858	4.1337	5.00412	3.84743	4.16822	4.3793	4.13165	4.68735
																											Bacteria;Poribacteria;Poribacteria_cl	1.17626	0.905791	1.03396	0.971998	0.970584	1.68396	1.21452	1.05289	1.31712	1.0553	0.994916	1.28124	1.11049	1.69826	1.47293	1.18702	1.45274	0.814642	0.658614	0.865822	0.779693	1.5272
																											Bacteria;Proteobacteria;Alphaproteobacteria	1.39724	2.74128	1.86854	1.36876	1.99286	1.06442	1.25451	1.06733	1.12875	1.471	0.913977	1.45133	1.27877	1.06327	1.03502	2.25924	1.45251	1.25629	1.17056	1.43918	1.28868	1.44029
																											Bacteria;Proteobacteria;Deltaproteobacteria	2.07842	1.63095	1.83908	2.20689	1.89231	2.04192	1.66408	2.4208	2.04227	2.5179	2.16899	2.76618	2.48436	2.17	2.08811	1.54744	1.93518	1.8041	2.35427	2.1689	2.10909	1.93974
																											Bacteria;Proteobacteria;Gammaproteobacteria	5.69016	5.6499	5.04067	5.76566	5.48541	4.54851	5.8649	3.95938	4.79093	5.33917	5.25378	6.30131	5.63142	4.89972	4.87944	13.7579	7.84569	5.11505	5.09111	4.94107	5.04908	5.7928
																											Bacteria;Proteobacteria;Proteobacteria_unclassified	0.116306	0.101824	0.132928	0.0952703	0.110007	0.12477	0.121903	0.130762	0.125812	0.0978122	0.0963996	0.159901	0.118037	0.12933	0.0857168	0.0577508	0.0909327	0.103334	0.11761	0.146717	0.122554	0.12937
																											Bacteria;Schekmanbacteria;Schekmanbacteria_cl	0.254652	0.14521	0.26661	0.285811	0.232544	0.243516	0.239292	0.26577	0.249526	0.327824	0.309206	0.272951	0.303327	0.230039	0.242573	0.184385	0.218999	0.271783	0.32654	0.228762	0.275695	0.204669
																											Bacteria;Spirochaetes;Spirochaetia	1.29454	1.24757	1.46145	1.01662	1.24188	1.21328	1.11841	0.993453	1.10838	1.24863	1.31776	1.73854	1.43498	1.33995	1.21111	1.47995	1.34367	1.37378	1.17195	1.31852	1.28808	1.57206
																											Bacteria;Verrucomicrobia;Verrucomicrobiae	1.31797	0.677351	1.45012	1.06124	1.0629	1.60738	1.53314	1.49612	1.54555	1.78049	1.76429	1.31994	1.62158	1.59967	1.26359	0.741019	1.20143	1.09846	1.56974	1.12933	1.26584	1.16673
																											Bacteria;Xothers	0.152331	0.257659	0.151054	0.173657	0.194123	0.146282	0.125128	0.110384	0.127265	0.106982	0.110041	0.141568	0.11953	0.0964678	0.0670573	0.627605	0.26371	0.122444	0.143899	0.0945937	0.120312	0.125765
[truncated: 29 more columns]

## Sheet: Table S5
		Gbar_DR15				Gpac_DR15				Povi_DR15				Povi_DR10				Povi_DR9				Povi_DR4							Gbar_DR15				Gpac_DR15				Povi_DR15				Povi_DR10				Povi_DR9				Povi_DR4
PHYLUM LEVEL	Grand Mean	DR15_861	DR15_862a	DR15_867	Mean Gbar15	DR15_863	DR15_864	DR15_865	Mean Gpac15	DR10_467	DR10_471	DR10_477	Mean Povi15	DR15_857a	DR15_896	DR15_898	Mean Povi10	DR4_58	DR4_68	DR4_70	Mean Povi9	DR9_378	DR9_381	DR9_401	Mean Povi4		CLASS LEVEL	Grand Mean	DR15_861	DR15_862a	DR15_867	Mean Gbar15	DR15_863	DR15_864	DR15_865	Mean Gpac15	DR10_467	DR10_471	DR10_477	Mean Povi15	DR15_857a	DR15_896	DR15_898	Mean Povi10	DR4_58	DR4_68	DR4_70	Mean Povi9	DR9_378
Archaea;Crenarchaeota	0.31571	0.343328	0.285743	0.32299	0.317354	0.300199	0.339459	0.314003	0.317887	0.313763	0.30492	0.292991	0.303891	0.331917	0.326131	0.310709	0.322919	0.290822	0.290164	0.306653	0.29588	0.338742	0.328479	0.341772	0.336331		Archaea;Crenarchaeota;Thermoprotei	0.305832	0.332956	0.274403	0.313046	0.306802	0.289818	0.328258	0.304426	0.307501	0.304672	0.295681	0.283203	0.294519	0.322724	0.316081	0.300747	0.313184	0.282092	0.282394	0.296669	0.287052	0.328742
Archaea;Euryarchaeota	1.3527	1.3566	1.31089	1.33777	1.33509	1.31239	1.40213	1.33291	1.34914	1.3577	1.34177	1.35187	1.35044	1.35798	1.38123	1.35328	1.36416	1.31091	1.31308	1.32122	1.31507	1.43224	1.37282	1.40172	1.40226		Archaea;Euryarchaeota;Halobacteria	0.521594	0.52047	0.523245	0.524183	0.522633	0.521083	0.549528	0.511737	0.527449	0.533294	0.525353	0.506594	0.521747	0.511527	0.525512	0.510066	0.515702	0.52094	0.505663	0.508553	0.511719	0.542956
Archaea;Thaumarchaeota	1.97339	2.28301	1.69232	1.96964	1.98166	1.98629	2.33691	1.96435	2.09585	2.20412	1.7368	2.94124	2.29405	1.80189	1.81095	1.87806	1.8303	1.42239	1.95074	1.66711	1.68008	1.85589	1.71999	2.2994	1.95843		Archaea;Euryarchaeota;Methanomicrobia	0.511665	0.511897	0.469832	0.488619	0.490116	0.477849	0.512528	0.503245	0.497874	0.51426	0.506202	0.520527	0.513663	0.524925	0.536639	0.520557	0.527374	0.490497	0.500098	0.502885	0.497827	0.54894
Bacteria;Acidobacteria	4.3538	4.23351	5.49265	4.13185	4.61934	4.57494	4.31711	4.28147	4.39118	4.28728	4.15547	3.21285	3.8852	4.15269	5.00259	5.08223	4.74584	4.46066	3.8428	4.22151	4.17499	4.5834	4.63123	3.70407	4.30623		Archaea;Thaumarchaeota;unclassified Thaumarchaeota	1.86074	2.18993	1.60781	1.87905	1.89226	1.84741	2.2305	1.85023	1.97604	2.04324	1.63055	2.8188	2.1642	1.69113	1.69402	1.76347	1.7162	1.33888	1.86935	1.55622	1.58815	1.73349
Bacteria;Actinobacteria	9.38448	9.4784	9.01912	9.28189	9.25981	9.2396	9.76921	9.3452	9.45134	9.05245	9.37601	8.13278	8.85375	9.56002	10.0264	9.6215	9.73597	9.2544	9.36964	9.61162	9.41189	9.63727	9.13788	10.0073	9.59415		Bacteria;Acidobacteria;Acidobacteriia	2.06857	2.11171	2.38679	1.98639	2.16163	2.06517	1.94845	2.02931	2.01431	2.18958	2.13562	1.74306	2.02275	2.13746	2.0779	1.96561	2.06032	2.14562	1.89016	1.98165	2.00581	2.25979
Bacteria;Armatimonadetes	0.92349	0.897454	0.793422	0.869142	0.853339	0.867423	0.923727	0.914654	0.901935	0.915804	0.979123	0.755861	0.883596	0.982191	1.02584	0.994591	1.00088	0.964341	0.971124	0.960543	0.965336	0.913972	0.916655	0.976955	0.935861		Bacteria;Acidobacteria;Blastocatellia	0.441066	0.420881	0.510066	0.424716	0.451887	0.447721	0.438387	0.427998	0.438036	0.437913	0.471704	0.406175	0.438598	0.449343	0.434697	0.430709	0.43825	0.422503	0.408992	0.418145	0.416546	0.431134
Bacteria;Bacteroidetes	2.37607	2.29424	2.38732	2.24335	2.3083	2.27131	2.24921	2.38154	2.30069	2.44408	2.47415	2.44231	2.45352	2.40139	2.43701	2.35641	2.39827	2.49625	2.4057	2.46162	2.45452	2.4325	2.29699	2.2938	2.3411		Bacteria;Acidobacteria;Vicinamibacteria	1.73104	1.58238	2.46785	1.60877	1.88633	1.94082	1.80907	1.70832	1.81941	1.55004	1.43886	0.958967	1.31596	1.455	2.38097	2.57777	2.13791	1.78033	1.43664	1.71313	1.64337	1.77886
Bacteria;Candidatus Poribacteria	17.0098	16.746	15.7714	17.2363	16.5846	17.2366	14.5766	17.72	16.511	18.4962	17.5353	19.6736	18.5684	17.1474	15.7835	16.7671	16.566	18.4791	19.3164	17.0858	18.2937	15.1294	16.7707	14.7053	15.5351		Bacteria;Actinobacteria;Actinobacteria	8.40794	8.4762	8.05568	8.31263	8.2815	8.25537	8.68695	8.3334	8.42524	8.15097	8.44244	7.26882	7.95408	8.57051	9.01325	8.63057	8.73811	8.3015	8.41846	8.65572	8.45856	8.62294
Bacteria;Chloroflexi	12.056	12.1393	12.3718	12.6861	12.3991	12.1579	13.6642	12.3522	12.7248	11.1088	11.1859	11.631	11.3086	12.0764	11.7842	11.8765	11.9124	11.1183	11.145	11.3437	11.2023	13.0088	12.6756	12.6829	12.7891		Bacteria;Actinobacteria;Rubrobacteria	0.352576	0.36074	0.337643	0.355948	0.351444	0.346903	0.393521	0.37418	0.371535	0.324982	0.340968	0.300874	0.322274	0.366609	0.372407	0.350699	0.363239	0.339057	0.332058	0.338306	0.336474	0.372633
Bacteria;Cyanobacteria	2.61065	2.57126	2.54641	2.58601	2.5679	2.55931	2.55461	2.61111	2.57501	2.68456	2.63116	3.00715	2.77429	2.63573	2.56072	2.52738	2.57461	2.54318	2.56926	2.57726	2.56323	2.62744	2.57523	2.62386	2.60884		Bacteria;Actinobacteria;Thermoleophilia	0.368153	0.358354	0.349261	0.364883	0.357499	0.362072	0.398813	0.374338	0.378408	0.356834	0.35098	0.307001	0.338272	0.388238	0.391054	0.379922	0.386405	0.370596	0.372872	0.363924	0.36913	0.394114
Bacteria;Deinococcus-Thermus	0.701285	0.699995	0.752157	0.687937	0.713363	0.70532	0.718777	0.708279	0.710792	0.678646	0.68831	0.626568	0.664508	0.707114	0.747131	0.725924	0.726723	0.694203	0.699594	0.704418	0.699405	0.713461	0.666783	0.69851	0.692918		Bacteria;Armatimonadetes;Chthonomonadetes	0.771873	0.754746	0.639659	0.72536	0.706588	0.716393	0.770196	0.760479	0.749023	0.765869	0.825016	0.611201	0.734029	0.830516	0.872424	0.839635	0.847525	0.804508	0.808049	0.818148	0.810235	0.764591
Bacteria;Firmicutes	11.4137	11.1239	10.9192	11.608	11.217	10.8856	11.6876	11.4774	11.3502	11.0422	11.9259	9.96304	10.977	11.439	11.2989	11.7534	11.4971	11.1753	11.3572	12.5624	11.6983	11.5521	11.4567	12.2196	11.7428		Bacteria;Bacteroidetes;Cytophagia	0.709082	0.668311	0.708722	0.660228	0.679087	0.692073	0.705151	0.724639	0.707288	0.726382	0.722157	0.768512	0.739017	0.706359	0.705074	0.702535	0.704656	0.72575	0.703278	0.731179	0.720069	0.708849
Bacteria;Gemmatimonadetes	0.418412	0.418523	0.489908	0.388036	0.432156	0.429054	0.427048	0.370453	0.408852	0.426251	0.395461	0.363731	0.395148	0.436946	0.412016	0.413786	0.420916	0.48266	0.395876	0.491602	0.456713	0.422241	0.431045	0.33677	0.396685		Bacteria;Bacteroidetes;Flavobacteriia	0.621411	0.629177	0.559576	0.594452	0.594402	0.542038	0.554227	0.614173	0.570146	0.637633	0.661911	0.595463	0.631669	0.657568	0.673405	0.641579	0.657517	0.682537	0.644952	0.645353	0.657614	0.657417
Bacteria;Nitrospirae	0.933392	1.00982	0.877793	0.949002	0.945538	0.991503	0.848232	0.954031	0.931255	0.912305	0.864662	1.23533	1.0041	0.957266	0.918508	0.902417	0.926063	0.813135	0.83391	0.874974	0.840673	0.874018	0.976682	1.00747	0.952722		Bacteria;Bacteroidetes;unclassified Bacteroidetes	0.282009	0.270912	0.312076	0.262832	0.28194	0.286319	0.278213	0.269402	0.277978	0.284496	0.291362	0.300578	0.292145	0.279189	0.28116	0.268206	0.276185	0.293	0.283953	0.296985	0.291313	0.284227
Bacteria;Planctomycetes	2.60036	2.58109	2.6698	2.59253	2.61447	2.63192	2.49524	2.60955	2.5789	2.76863	2.77619	2.20297	2.58259	2.5963	2.60937	2.51171	2.57246	2.80024	2.50821	2.6201	2.64285	2.6718	2.57359	2.58725	2.61088		Bacteria;Candidatus Poribacteria;unclassified Candidatus Poribacteria	17.0098	16.746	15.7714	17.2363	16.5846	17.2366	14.5766	17.72	16.511	18.4962	17.5353	19.6736	18.5684	17.1474	15.7835	16.7671	16.566	18.4791	19.3164	17.0858	18.2937	15.1294
Bacteria;Poribacteria	2.96388	2.88065	2.69674	2.98541	2.85427	2.96975	2.38658	3.0764	2.81091	3.25649	3.18375	3.5311	3.32378	3.01955	2.74906	2.82891	2.86584	3.18064	3.32117	3.00551	3.16911	2.62707	2.9174	2.73367	2.75938		Bacteria;Chloroflexi;Anaerolineae	0.437276	0.429004	0.436728	0.473735	0.446489	0.476605	0.474339	0.470003	0.473649	0.400998	0.409603	0.462129	0.424244	0.437909	0.411717	0.423698	0.424441	0.403918	0.422867	0.436345	0.421043	0.454266
Bacteria;Proteobacteria	23.6767	24.393	24.2747	23.5518	24.0731	23.8823	24.2851	22.543	23.5701	23.1769	23.3952	23.7647	23.4456	23.5525	24.0589	23.2901	23.6338	23.2396	22.7635	23.3119	23.105	24.1941	23.7144	24.7884	24.2323		Bacteria;Chloroflexi;Ardenticatenia	0.657662	0.658629	0.703201	0.696754	0.686195	0.662358	0.7387	0.676552	0.692537	0.605584	0.600954	0.639317	0.615285	0.643862	0.632616	0.644264	0.640247	0.627825	0.627515	0.61742	0.624253	0.71491
Bacteria;Spirochaetes	1.05554	0.951683	1.46668	0.905787	1.10805	1.04766	1.06664	1.09784	1.07071	0.948536	1.06033	0.953978	0.987615	1.00498	1.2088	1.02108	1.07828	1.25959	1.02428	1.08698	1.12362	1.0701	0.926235	0.898467	0.964935		Bacteria;Chloroflexi;Caldilineae	0.790408	0.772538	1.10232	0.739641	0.8715	0.784623	0.865494	0.8912	0.847106	0.603325	0.653945	0.669092	0.642121	0.765205	0.807364	0.779745	0.784105	0.925966	0.953208	0.822506	0.90056	0.711914
Bacteria;Verrucomicrobia	0.663519	0.624405	0.748804	0.625324	0.666178	0.677858	0.650791	0.673209	0.667286	0.678718	0.711588	0.637933	0.676079	0.653712	0.67446	0.634622	0.654265	0.687481	0.658417	0.647924	0.664607	0.665561	0.655872	0.636656	0.652696		Bacteria;Chloroflexi;Chloroflexia	1.44759	1.44422	1.50472	1.5125	1.48714	1.46529	1.58461	1.4651	1.505	1.38503	1.37616	1.44518	1.40213	1.43984	1.38977	1.4246	1.41807	1.35786	1.34434	1.36031	1.35417	1.54608
Bacteria;Others<5%	3.2171	2.97391	3.4332	3.04113	3.14941	3.27314	3.30087	3.27244	3.28215	3.24653	3.27803	3.27895	3.26784	3.18507	3.18427	3.15039	3.17324	3.32684	3.26396	3.1372	3.24267	3.24997	3.25572	3.05612	3.18727		Bacteria;Chloroflexi;Dehalococcoidia	2.73299	2.80061	2.6471	2.95685	2.80152	2.76164	3.20499	2.79032	2.91898	2.52408	2.5053	2.73754	2.58897	2.76688	2.61401	2.67463	2.68517	2.33222	2.33007	2.47499	2.3791	3.07215
																											Bacteria;Chloroflexi;Ktedonobacteria	0.843299	0.825693	0.826822	0.863201	0.838572	0.849769	0.935317	0.8675	0.884195	0.788289	0.802814	0.779868	0.790324	0.860477	0.847816	0.872529	0.860274	0.777708	0.79125	0.807638	0.792199	0.904911
																											Bacteria;Chloroflexi;Thermobacula	0.469692	0.471267	0.486652	0.487255	0.481724	0.471044	0.524372	0.477444	0.490953	0.438788	0.438187	0.455571	0.444182	0.472986	0.452766	0.46449	0.463414	0.451153	0.446396	0.443856	0.447135	0.504948
																											Bacteria;Chloroflexi;Thermoflexia	0.442073	0.451995	0.456189	0.453432	0.453872	0.440074	0.501468	0.438114	0.459885	0.411662	0.421967	0.423652	0.419094	0.451706	0.439002	0.433957	0.441555	0.398791	0.396912	0.409291	0.401665	0.478385
																											Bacteria;Chloroflexi;Thermomicrobia	1.68845	1.73334	1.76759	1.78637	1.76243	1.71754	1.96719	1.69079	1.79184	1.55195	1.54669	1.6296	1.57608	1.67994	1.63907	1.65464	1.65788	1.53214	1.51983	1.54288	1.53162	1.84439
																											Bacteria;Chloroflexi;unclassified Chloroflexi	2.54661	2.55205	2.44051	2.71638	2.56964	2.5289	2.86774	2.58522	2.66062	2.39911	2.43027	2.38907	2.40615	2.55763	2.55011	2.50396	2.53723	2.31067	2.31266	2.42851	2.35061	2.77681
																											Bacteria;Cyanobacteria;unclassified Cyanobacteria	2.56519	2.52797	2.50013	2.54268	2.52359	2.51438	2.51081	2.56489	2.53003	2.63693	2.58435	2.96009	2.72712	2.59187	2.51952	2.48068	2.53069	2.49728	2.52549	2.53326	2.51868	2.58068
																											Bacteria;Deinococcus-Thermus;Deinococci	0.701285	0.699995	0.752157	0.687937	0.713363	0.70532	0.718777	0.708279	0.710792	0.678646	0.68831	0.626568	0.664508	0.707114	0.747131	0.725924	0.726723	0.694203	0.699594	0.704418	0.699405	0.713461
																											Bacteria;Firmicutes;Bacilli	5.74832	5.606	5.57159	5.50384	5.56048	5.60126	5.90639	5.80707	5.77158	5.59712	5.80946	4.93676	5.44778	5.96112	6.09901	5.93017	5.99677	5.93292	5.86347	5.84794	5.88145	5.95974
																											Bacteria;Firmicutes;Clostridia	4.87892	4.6806	4.5952	5.09266	4.78949	4.50228	4.99752	4.92585	4.80855	4.6208	5.27846	4.28612	4.72846	4.70283	4.47174	5.06595	4.74684	4.54148	4.79801	6.00325	5.11425	4.81155
																											Bacteria;Firmicutes;Negativicutes	0.361622	0.352728	0.368155	0.377391	0.366091	0.36476	0.389182	0.364986	0.372976	0.35422	0.342227	0.378442	0.358296	0.36239	0.344689	0.358387	0.355155	0.338187	0.339658	0.339563	0.339136	0.382161
																											Bacteria;Gemmatimonadetes;Gemmatimonadetes	0.282906	0.282338	0.3404	0.265147	0.295962	0.296584	0.284699	0.253747	0.278343	0.289486	0.274024	0.216506	0.260005	0.29186	0.281939	0.275075	0.282958	0.329223	0.262966	0.3359	0.309363	0.293601
																											Bacteria;Nitrospirae;Nitrospira	0.864126	0.945753	0.826792	0.884247	0.885597	0.928761	0.779238	0.882056	0.863352	0.84526	0.789843	1.18534	0.940149	0.876212	0.84038	0.824753	0.847115	0.744856	0.758525	0.797894	0.767092	0.802956
																											Bacteria;Planctomycetes;Candidatus Brocadiae	0.32536	0.352407	0.300838	0.405806	0.353017	0.332402	0.319039	0.315933	0.322458	0.365816	0.362668	0.317024	0.348503	0.318319	0.301425	0.294897	0.30488	0.287471	0.28577	0.28877	0.287337	0.323847
																											Bacteria;Planctomycetes;Planctomycetia	2.25343	2.21017	2.34284	2.16844	2.24048	2.27608	2.15337	2.27076	2.2334	2.38071	2.39237	1.86361	2.21223	2.25666	2.28529	2.19716	2.24637	2.48924	2.20219	2.31031	2.33391	2.32463
																											Bacteria;Poribacteria;unclassified Poribacteria	2.96388	2.88065	2.69674	2.98541	2.85427	2.96975	2.38658	3.0764	2.81091	3.25649	3.18375	3.5311	3.32378	3.01955	2.74906	2.82891	2.86584	3.18064	3.32117	3.00551	3.16911	2.62707
																											Bacteria;Proteobacteria;Alphaproteobacteria	11.5025	11.8523	11.5328	11.4562	11.6138	11.6338	11.9521	10.9334	11.5064	11.164	11.3617	10.8102	11.1119	11.5927	11.8301	11.5432	11.6553	11.2108	11.1953	11.4399	11.282	11.8035
																											Bacteria;Proteobacteria;Betaproteobacteria	2.97123	3.09449	3.09182	3.01681	3.06771	2.92771	3.01895	2.82846	2.92504	2.91241	2.94172	2.97987	2.94467	2.95592	3.06948	2.95286	2.99275	2.88363	2.8705	2.89178	2.88197	3.06294
																											Bacteria;Proteobacteria;Deltaproteobacteria	3.8146	3.77266	4.05782	3.75207	3.86085	3.85292	3.90728	3.78769	3.8493	3.79143	3.82252	3.96546	3.8598	3.76931	3.72756	3.74016	3.74568	3.68175	3.59893	3.6708	3.65049	3.8878
																											Bacteria;Proteobacteria;Gammaproteobacteria	5.16367	5.46137	5.35984	5.11589	5.31237	5.2499	5.17805	4.78358	5.07051	5.09759	5.0616	5.67221	5.27714	5.0133	5.19259	4.84672	5.01754	5.24258	4.87862	5.09123	5.07081	5.22836
																											Bacteria;Spirochaetes;Spirochaetia	1.05554	0.951683	1.46668	0.905787	1.10805	1.04766	1.06664	1.09784	1.07071	0.948536	1.06033	0.953978	0.987615	1.00498	1.2088	1.02108	1.07828	1.25959	1.02428	1.08698	1.12362	1.0701
																											Bacteria;Verrucomicrobia;Verrucomicrobiae	0.347669	0.32434	0.380694	0.325884	0.34364	0.351437	0.33117	0.356094	0.346234	0.354848	0.388618	0.329595	0.357687	0.340466	0.358431	0.328833	0.342577	0.364652	0.354191	0.347042	0.355295	0.338347
																											Bacteria;Others<5%	6.18033	5.93062	6.46966	6.09025	6.16351	6.25954	6.25562	6.18494	6.23337	6.28055	6.29809	6.29274	6.29046	6.12051	6.13049	6.05957	6.10352	6.22627	6.10296	6.04911	6.12611	6.22246
[truncated: 29 more columns]

## Sheet: Table S6
Amplicon sequencing (10 fold change or log(10)FC>1)					Metratranscriptome (10 fold change or log(10)FC>1)
	ASVs (>0.01, >=2samples) = 9,751					Transcripts (>10 cpm, >=2 samples) = 28,234
Species in DR15	total DA	UP	DOWN		Species in DR15	total DE	UP	DOWN
Gbar vs Gpac	14	5	9		Gbar vs Gpac	686	364	322
Gbar vs Povi	23	11	12		Gbar vs Povi	1132	454	678
Gpac vs Povi	9	4	5		Gpac vs Povi	240	94	146
	ASVs (>0.01, >=2samples) = 9,751					Transcripts (>10 cpm, >=2 samples) = 28,234
Locations for P. ovisternata	total DA	UP	DOWN		Locations for P. ovisternata	total DE	UP	DOWN
DR4 vs DR9	0	0	0		DR4 vs DR9	114	98	16
DR10 vs DR4	1	1	0		DR10 vs DR4	53	20	33
DR10 vs DR9	3	2	1		DR10 vs DR9	27	14	13
DR10 vs DR15	1	1	0		DR10 vs DR15	123	109	14
DR15 vs DR4	0	0	0		DR15 vs DR4	39	29	10
DR15 vs DR9	0	0	0		DR15 vs DR9	11	5	6

## Sheet: Table S7
ASVs Beta Diversity (Geodia and Pachastrella species)								Transcriptomes Beta Diversity (Geodia and Pachastrella species)
BETWEEN SPECIES IN SITE DR15								BETWEEN SPECIES IN SITE DR15
Analysis of Variance Table								Analysis of Variance Table
Response: Distances								Response: Distances
	Df	Sum Sq	Mean Sq	F value	Pr(>F)				Df	Sum Sq	Mean Sq	F value	Pr(>F)
Groups	2	0.0001643	8.213e-05	0.0273	0.9732			Groups	2	0.0004907	0.00024536	0.1982	0.8254
Residuals	6	0.0180688	0.00301146					Residuals	6	0.0074277	0.00123795
PERMANOVA								PERMANOVA
Number of permutations: 999								Number of permutations: 999
Terms added sequentially (first to last)								Terms added sequentially (first to last)
	Df	SumsOfSqs	MeanSqs	F.Model	R2	Pr(>F)			Df	SumsOfSqs	MeanSqs	F.Model	R2	Pr(>F)
Species_code	2	0.27443	0.137213	2.2915	0.43306	0.001		Species_code	2	0.086231	0.043116	2.657	0.46969	0.001
Residuals	6	0.35927	0.059879		0.56694			Residuals	6	0.097362	0.016227		0.53031
Total	8	0.6337			1			Total	8	0.183593			1
Pairwise design								Pairwise design
	Df	SumsOfSqs	MeanSqs	F.Model	Pr(>F)				Df	SumsOfSqs	MeanSqs	F.Model	Pr(>F)
Gbar.vs.Gpac	1	0.137396	0.137396	2.29458	0.003			Gbar.vs.Gpac	1	0.0404876	0.0404876	2.49508	0.016
Gbar.vs.Povi	1	0.162552	0.162552	2.71469	0.001			Gbar.vs.Povi	1	0.0625208	0.0625208	3.8529	0.001
Gpac.vs.Povi	1	0.111692	0.111692	1.86531	0.03			Gpac.vs.Povi	1	0.0263383	0.0263383	1.62312	0.086
Residuals	6	0.359271	0.0598786	NA	NA			Residuals	6	0.0973618	0.016227	NA	NA
BETWEEN LOCATIONS FOR P. OVISTERNATA								BETWEEN LOCATIONS FOR P. OVISTERNATA
Analysis of Variance Table								Analysis of Variance Table
Response: Distances								Response: Distances
	Df	Sum Sq	Mean Sq	F value	Pr(>F)				Df	Sum Sq	Mean Sq	F	value	Pr(>F)
Groups	3	0.0007259	0.00024198	0.1103	0.9517			Groups	3	0.0020623	0.00068743		1.599	0.2737
Residuals	8	0.0175553	0.00219442					Residuals	7	0.0030094	0.00042992
PERMANOVA								PERMANOVA
Number of permutations: 999								Number of permutations: 999
Terms added sequentially (first to last)								Terms added sequentially (first to last)
	Df	SumsOfSqs	MeanSqs	F.Model	R2	Pr(>F)			Df	SumsOfSqs	MeanSqs	F.Model	R2	Pr(>F)
Location	3	0.24831	0.082769	1.313	0.32992	0.019		Location	3	0.069485	0.023162	1.2406	0.34713	0.035
Residuals	8	0.50432	0.06304		0.67008			Residuals	7	0.130685	0.018669		0.65287
Total	11	0.75262			1			Total	10	0.20017			1
Pairwise design								Pairwise design
	Df	SumsOfSqs	MeanSqs	F.Model	Pr(>F)				Df	SumsOfSqs	MeanSqs	F.Model	Pr(>F)
DR10.vs.DR15	1	0.0612319	0.0612319	0.971323	0.512			DR10.vs.DR15	1	0.0207875	0.0207875	1.11346	0.226
DR10.vs.DR4	1	0.0730927	0.0730927	1.15947	0.201			DR10.vs.DR4	1	0.0242982	0.0242982	1.30151	0.093
DR10.vs.DR9	1	0.103136	0.103136	1.63606	0.012			DR10.vs.DR9	1	0.0191649	0.0191649	1.02655	0.368
DR15.vs.DR4	1	0.0733721	0.0733721	1.1639	0.188			DR15.vs.DR4	1	0.025448	0.025448	1.3631	0.055
DR15.vs.DR9	1	0.0747057	0.0747057	1.18506	0.162			DR15.vs.DR9	1	0.0188882	0.0188882	1.01173	0.42
DR4.vs.DR9	1	0.111072	0.111072	1.76194	0.003			DR4.vs.DR9	1	0.0318784	0.0318784	1.70753	0.003
Residuals	8	0.504318	0.0630397	NA	NA			Residuals	7	0.130685	0.0186693	NA	NA
ASVs Beta Diversity (47 sponge species)
BETWEEN SPECIES FOR 115 SAMPLES (45 SPECIES)
Analysis of Variance Table
Response: Distances
	Df	Sum Sq	Mean Sq	F value	Pr(>F)
Groups	44	0.190183	0.0043223	5.425	2.036e-10
Residuals	70	0.055772	0.0007967
PERMANOVA
Number of permutations: 999
Terms added sequentially (first to last)
	Df	Sum Sq	Mean Sq	F value	Pr(>F)
Sponge Species	44	7.3598	0.89694	13.846	0.001
Residuals	70	0.8456	0.10306
Total	114	8.2054	1
Pairwise design
See Table S9

## Sheet: Table S8
PHYLUM LEVEL	Grand Mean Deep	Grand Mean Shallow	Calthropella_durissima_2	Calthropella_durissima_3	Calthropella_durissima_4	Calthropella_geodioides_5	Calthropella_geodioides_6	Calthropella_geodioides_7	Geodia_anceps_8	Geodia_barretti_9	Geodia_barretti_10	Geodia_barretti_12	Geodia_nodastrella_13	Geodia_pachydermata_16	Geodia_pachydermata_17	Geodia_pachydermata_18	Neoschrammeniella_bowerbanki_20	Neoschrammeniella_bowerbanki_21	Neoschrammeniella_bowerbanki_22	Pachastrella_nodulosa_24	Pachastrella_nodulosa_25	Pachastrella_nodulosa_26	Pachastrella_ovisternata_31	Pachastrella_ovisternata_32	Pachastrella_ovisternata_33	Pachastrellidae_sp._38	Pachastrellidae_sp._39	Chondrosia_reniformis_75	Chondrosia_reniformis_76	Chondrosia_reniformis_77	Geodia_macandrewii_127	Geodia_macandrewii_128	Geodia_macandrewii_129	Stelletta_normani_344	Stelletta_normani_345	Stelletta_normani_346	Petrosia_crassa_347	Petrosia_crassa_348	Petrosia_crassa_349	Stryphnus_fortis_352	Stryphnus_fortis_354	Plakortis_sp.2_355	Plakortis_sp.2_356	Craniella_cranium_359	Craniella_cranium_360	Craniella_cranium_361	Corticium_candelabrum_436	Corticium_candelabrum_437	Corticium_candelabrum_438
Archaea;Thaumarchaeota	23.5368	11.6669	25.38	26.185	24.18	22.55	23.72	25.105	14.91	20.86	15.85	25.955	21.055	22.185	21.16	15.52	21.815	27.37	24.805	19.005	22.85	23.87	25.655	15.54	20.315	20.205	18.155	9.165	13.045	10.84	17.81	21.64	22.56	22.175	21.38	22.83	24.56	24.405	20.165	18.915	19.38	18.375	15.715	28.685	24.9	25.505	19.265	21	2.57
Bacteria;Acidobacteria	12.8859	12.6583	13.96	15.185	11.9	13.715	13.215	14.79	14.37	18.075	17.41	13.625	18.765	13.625	13.43	13.96	12.105	12.07	14.06	14.8	14.165	13.645	13.95	13.8	12.12	14.06	17.715	19.275	16.835	20.245	15.82	16.8	14.71	13.045	14.125	12.695	11.485	11.49	12.12	12.965	12.265	10.305	10.655	11.44	10.945	11.35	10.175	5.66	12.07
Bacteria;Actinobacteria	4.26992	3.70572	1.82	3.28	2.67	3.915	3.6	2.48	2.345	3.585	2.795	4.05	3.25	2.835	4.545	4.545	2.49	3.215	2.4	2.305	3.115	1.825	1.465	2.145	1.81	1.735	5.395	3.23	2.61	2.525	1.415	2.305	1.895	4.64	5.315	3.195	1.63	1.435	1.51	4.745	2.735	1.755	3.365	2	1.8	1.845	1.955	3.505	6.26
Bacteria;AncK6	0.247542	0.277838	0.19	0.215	0.1	0.345	0.19	0.29	0.3	0.155	0.26	0.235	0.34	0.3	0.225	0.32	0.44	0.38	0.235	0.315	0.165	0.165	0.35	0.445	0.155	0.465	0.255	0	0	0	0.23	0.28	0.24	0.395	0.22	0.305	0.185	0.27	0.51	0.285	0.285	0.26	0.56	0	0	0	0	0	0
Bacteria;Bacteria_unclassified	7.40288	5.33456	7.205	8.735	7.88	8.335	7.45	9.025	9.87	9.63	12.28	8.235	8.815	9.055	7.975	9.58	8.405	8.145	8.78	9.575	9.73	8.595	8.64	11.35	9.07	10.07	9.15	2.34	2.38	2.035	7.2	6.14	6.13	6.2	5.965	6.28	6.05	6.435	6.6	6.935	6.565	8.75	9.625	5.665	6.245	6.105	2.945	4.22	1.56
Bacteria;Bacteroidetes	0.85678	1.4852	0.865	0.75	1.47	0.815	0.68	0.625	0.51	0.38	0.905	0.41	0.335	0.43	0.285	0.16	0.55	0.42	0.23	0.71	0.64	0.575	0.415	0.195	0.075	0.375	0.475	0.575	0.115	0.26	1.305	1.055	1.195	0.955	0.945	0.32	5.255	3.955	5.245	1.185	0.225	0.065	0.015	0.875	1.58	0.625	0.04	0.015	0.035
Bacteria;Chloroflexi	23.9919	22.2156	19.265	18.88	21.65	19.08	20.295	20.245	31.725	23.985	25.84	21.875	20.025	27.45	26.35	28.475	25.015	22.94	22.15	22.53	22.88	24.03	22.22	28.525	27.585	23.99	21.69	30.04	31.68	32.9	31	29.39	30.85	25.735	25.115	26.68	24.595	25.53	28.015	27.3	34.02	31.23	28.33	26.345	29.3	27.885	22.205	21.855	38.085
Bacteria;Cyanobacteria	0.00211864	3.88891	0	0	0	0	0	0	0	0.005	0	0	0	0	0	0	0	0	0	0	0	0	0	0	0	0	0	0.245	0.025	0.005	0.015	0	0	0	0	0	0	0	0	0	0	0	0.005	0	0	0.005	0.16	0.09	0.155
Bacteria;Dadabacteria	2.87466	2.47466	5.22	3.365	2.905	5.43	4.12	2.5	3.565	1.81	2.8	2.875	4.565	3.645	3.535	3.83	4.74	3.93	4.745	4.095	3.815	3.82	4.515	4.405	4	4.19	3.16	1.015	0.5	0.845	2.55	2.365	2.255	1.835	2.795	2.13	1.165	0.94	1.005	2.245	1.065	1.035	0.795	0.85	0.535	0.79	0.635	1.05	1.45
Bacteria;Deinococcus-Thermus	0.079322	0.129384	0.03	0.055	0.035	0.035	0.07	0.035	0.015	0.125	0.055	0.055	0.035	0.075	0.04	0.045	0.055	0.015	0	0.05	0.035	0.04	0.04	0.07	0.065	0.06	0	0	0	0	0.11	0.095	0.065	0.075	0.055	0.08	0.005	0	0.125	0.065	0.05	0	0	0.145	0.015	0.03	0	0	0
Bacteria;Entotheonellaeota	1.43856	1.24877	1.475	1.26	1.51	1.335	1.55	1.295	1.965	1.05	1.88	0.89	1.165	1.345	1.265	1.61	1.555	1.65	1.16	2.42	1.995	2.125	1.445	1.5	2.28	2.03	1.235	0	0	0	1.34	1.385	1.405	1.155	1.085	1.15	2.19	2.305	1.68	1.43	1.25	1.955	2.545	0.395	0.39	0.6	0	0	0
Bacteria;Gemmatimonadetes	1.46093	2.66305	1.3	1.07	0.755	1.545	1.505	1.705	0.99	1.495	1.2	1.22	1.1	0.82	1.21	1.265	1.025	0.62	0.735	1.44	1.125	1.055	1.145	1.03	0.78	1.115	0.77	0.77	1.05	1.405	1.93	2.33	1.92	2.37	1.89	2.895	2.59	2.945	2.635	2.43	1.905	1.065	1.735	2.17	2.03	1.925	0	2.15	0.92
Bacteria;Nitrospinae	0.419492	0.750665	0.485	0.58	0.355	0.53	0.435	0.625	0.42	0.5	0.62	0.455	0.2	0.315	0.395	0.34	0.395	0.36	0.31	0.515	0.31	0.48	0.36	0.28	0.42	0.28	0.305	1	1.205	1.055	0.645	0.51	0.57	0.415	0.46	0.415	0.215	0.39	0.41	0.325	0.435	0.235	0.4	0.47	0.725	0.5	0	0	0.01
Bacteria;Nitrospirae	2.17737	1.7564	2.425	2.495	2.625	3.06	2.82	2.695	2.31	1.665	0.95	2.095	2.555	2.2	2.495	2.425	3.56	3.545	3.245	2.755	1.935	2.055	2.015	1.475	1.715	1.79	2.485	0.835	1.55	1.415	1.385	0.945	1.85	1.78	1.43	1.19	1.6	1.835	1.265	1.165	0.26	1.345	1.255	0.75	0.875	0.62	2.125	1.58	0.355
Bacteria;PAUC34f	2.89822	2.6187	3.49	2.915	3.335	3.73	3.395	3.69	3.325	3.5	3.905	3.22	3.675	3.8	4.07	4.635	3.74	4.265	4.15	3.9	3.965	4.25	4.01	4.57	5.705	4.325	1.875	2.54	2.345	2.465	4.26	2.38	2.125	2.76	3.31	3.06	2.85	2.68	3.19	3.305	4.405	3.675	3.105	1.235	0.275	1.255	2.735	5.455	4.465
Bacteria;Poribacteria	0.949153	0.298233	0.775	0.715	0.76	0.725	0.775	0.63	1.16	0.85	1.03	0.905	0.525	0.97	1.04	1.19	0.865	0.645	0.855	1.49	1.195	1.3	0.895	1.505	1.645	1.43	0.395	0.845	1.1	0.705	1.9	1.355	1.61	1.205	1.93	1.38	0.655	0.745	0.88	1.525	1.11	3.56	2.535	1.145	1.48	1.98	0.135	0	0
Bacteria;Proteobacteria	11.7107	25.0209	12.685	10.76	14.925	12.365	13.5	10.94	8.44	10.005	8.92	12.005	10.455	7.81	9.5	8.79	9.495	7.975	9.265	10.73	8.965	9.26	8.595	9.495	9	9.745	14.665	27.335	24.645	22.405	9.025	9.315	8.5	13.17	11.705	12.69	11.065	11.385	9.72	12.955	11.605	13.635	16.565	16.095	17.645	17.1	37.605	33.39	32.055
Bacteria;Schekmanbacteria	0.216695	0.00699898	0.37	0.325	0.24	0.285	0.255	0.375	0.38	0.12	0.28	0.34	0.16	0.28	0.21	0.205	0.29	0.22	0.325	0.3	0.27	0.34	0.275	0.21	0.23	0.4	0.18	0	0	0	0.31	0.165	0.11	0.08	0.055	0.095	0.16	0.105	0.13	0.015	0.005	0	0	0.125	0.125	0.11	0	0	0
Bacteria;Spirochaetes	1.36059	1.23188	1.025	0.935	0.97	0.81	0.765	1.005	1.63	1.35	1.5	0.935	0.81	1.1	1.19	1.565	1.05	0.975	1.1	1.745	1.62	1.275	1.615	1.635	1.51	1.305	0.98	0.765	0.9	0.895	1.32	1.2	1.295	1.39	1.57	1.7	1.73	1.635	2.405	1.92	2.19	2.45	2.37	1.045	0.73	1.225	0	0	0
Bacteria;Verrucomicrobia	0.863051	0.483276	1.765	2.05	1.63	1.215	1.47	1.735	1.62	0.7	1.38	0.51	1.825	1.615	0.985	1	1.475	1.05	1.255	1.12	1.085	1.195	1.895	1.16	1.345	2.125	1.095	0	0.005	0	0.305	0.215	0.38	0.33	0.225	0.375	1.81	1.465	1.505	0.185	0.035	0.21	0.38	0.535	0.335	0.515	0.01	0	0
unknown;unknown_unclassified	0.0678814	0.0197668	0.015	0.015	0.015	0.02	0	0.02	0.02	0.09	0.01	0.065	0.02	0	0.005	0.005	0.025	0.01	0.03	0.01	0.015	0.01	0.005	0	0.005	0.055	0.01	0	0.005	0	0.005	0.03	0.03	0.01	0.005	0	0.135	0.03	0.36	0	0	0.03	0.025	0.01	0	0.005	0.005	0.03	0
Bacteria;Others < 5%	0.289576	0.0642915	0.255	0.23	0.09	0.16	0.19	0.19	0.13	0.065	0.13	0.045	0.325	0.145	0.09	0.535	0.91	0.2	0.165	0.19	0.125	0.09	0.495	0.665	0.17	0.25	0.01	0.025	0.005	0	0.12	0.1	0.305	0.28	0.42	0.535	0.07	0.02	0.525	0.105	0.21	0.065	0.02	0.02	0.07	0.025	0.005	0	0.01
CLASS LEVEL	Grand Mean Deep	Grand Mean Shallow	Calthropella_durissima_2	Calthropella_durissima_3	Calthropella_durissima_4	Calthropella_geodioides_5	Calthropella_geodioides_6	Calthropella_geodioides_7	Geodia_anceps_8	Geodia_barretti_9	Geodia_barretti_10	Geodia_barretti_12	Geodia_nodastrella_13	Geodia_pachydermata_16	Geodia_pachydermata_17	Geodia_pachydermata_18	Neoschrammeniella_bowerbanki_20	Neoschrammeniella_bowerbanki_21	Neoschrammeniella_bowerbanki_22	Pachastrella_nodulosa_24	Pachastrella_nodulosa_25	Pachastrella_nodulosa_26	Pachastrella_ovisternata_31	Pachastrella_ovisternata_32	Pachastrella_ovisternata_33	Pachastrellidae_sp._38	Pachastrellidae_sp._39	Chondrosia_reniformis_75	Chondrosia_reniformis_76	Chondrosia_reniformis_77	Geodia_macandrewii_127	Geodia_macandrewii_128	Geodia_macandrewii_129	Stelletta_normani_344	Stelletta_normani_345	Stelletta_normani_346	Petrosia_crassa_347	Petrosia_crassa_348	Petrosia_crassa_349	Stryphnus_fortis_352	Stryphnus_fortis_354	Plakortis_sp.2_355	Plakortis_sp.2_356	Craniella_cranium_359	Craniella_cranium_360	Craniella_cranium_361	Corticium_candelabrum_436	Corticium_candelabrum_437	Corticium_candelabrum_438
Archaea;Thaumarchaeota;Nitrososphaeria	23.5368	11.6669	25.38	26.185	24.18	22.55	23.72	25.105	14.91	20.86	15.85	25.955	21.055	22.185	21.16	15.52	21.815	27.37	24.805	19.005	22.85	23.87	25.655	15.54	20.315	20.205	18.155	9.165	13.045	10.84	17.81	21.64	22.56	22.175	21.38	22.83	24.56	24.405	20.165	18.915	19.38	18.375	15.715	28.685	24.9	25.505	19.265	21	2.57
Bacteria;Acidobacteria;Acidobacteria_unclassified	0.153051	0.0725061	0.185	0.205	0.08	0.165	0.11	0.16	0.155	0.125	0.16	0.16	0.215	0.175	0.13	0.1	0.115	0.135	0.225	0.135	0.125	0.145	0.105	0.09	0.105	0.145	0.135	0.14	0.2	0.205	0.105	0.14	0.105	0.065	0.08	0.04	0.92	0.88	0.96	0.115	0.045	0.03	0.04	0.11	0.15	0.055	0.03	0.015	0
Bacteria;Acidobacteria;Acidobacteriia	2.01949	3.51795	1.705	2.575	2.26	1.88	2.275	1.895	2.52	3.125	3.7	1.995	2.76	2.32	1.81	2.555	2.525	2.84	1.95	3.235	3.025	2.5	2.34	2.745	1.705	2.575	3.01	2.855	2.29	2.59	2.01	1.23	1.455	2.15	2.335	2.325	2.235	2.365	2.365	1.475	1.25	2.14	1.605	1.5	1.075	2.11	4.94	2.86	9.56
Bacteria;Acidobacteria;Subgroup_11	0.13	0.019623	0.09	0.08	0.165	0.175	0.145	0.155	0.22	0.185	0.175	0.18	0.095	0.18	0.115	0.09	0.11	0.175	0.09	0.19	0.185	0.15	0.115	0.205	0.095	0.13	0.135	0	0	0	0.115	0.14	0.09	0.125	0.18	0.17	0.085	0.14	0.09	0.11	0.215	0.155	0.175	0.08	0.04	0.1	0	0	0
Bacteria;Acidobacteria;Subgroup_21	2.74763	0.232826	4.16	4.41	3.575	3.645	3.695	4.19	2.91	3.575	3.92	2.97	5.825	4.32	3.985	3.4	3.475	3	4.375	3.72	3.755	4.005	4.91	3.88	3.71	4.665	3.46	0	0	0	3.08	2.45	3.52	1.5	1.535	1.54	1.75	1.52	1.85	1.15	1.43	1.245	1.175	1.615	1.445	1.255	0	0	0
Bacteria;Acidobacteria;Subgroup_5	0.162627	0.00369541	0.19	0.16	0.11	0.125	0.065	0.1	0.17	0.15	0.195	0.185	0.17	0.205	0.225	0.1	0.165	0.105	0.15	0.175	0.245	0.185	0.2	0.17	0.13	0.215	0.165	0	0	0	0.235	0.2	0.225	0.195	0.215	0.275	0.23	0.24	0.2	0.26	0.275	0.135	0.14	0.28	0.37	0.255	0	0	0
Bacteria;Acidobacteria;Subgroup_6	4.32551	4.22084	4.42	3.625	2.84	3.815	3.66	4.04	4.455	7.175	5.78	4.865	4.855	3.815	3.895	3.78	3.41	2.96	4.665	4.005	3.81	3.865	4.04	3.785	4.035	4.01	5.395	7.565	5.495	7.02	5.655	7.33	5.695	5.885	6.08	5.37	4.22	4.235	4.61	6.32	6.775	4.07	4.57	5.285	4.365	3.975	0.005	0	0.02
Bacteria;Acidobacteria;Subgroup_9	2.92432	2.71346	2.915	3.94	2.58	3.605	2.99	3.58	3.645	3.225	3.075	2.805	4.33	2.18	2.785	3.455	1.935	2.57	2.27	3.055	2.725	2.555	2.07	2.565	2.16	2.08	4.395	4.2	3.815	5.31	4.235	4.73	3.27	2.615	3.17	2.65	1.635	1.82	1.735	2.985	2.035	2.32	2.465	1.835	2.805	3.08	5.195	2.785	2.49
Bacteria;Acidobacteria;Thermoanaerobaculia	0.303729	1.8472	0.215	0.09	0.23	0.16	0.225	0.595	0.105	0.375	0.23	0.36	0.305	0.35	0.35	0.285	0.285	0.2	0.265	0.155	0.175	0.145	0.04	0.15	0.06	0.15	0.8	4.515	5.035	5.12	0.255	0.405	0.185	0.44	0.43	0.17	0.22	0.2	0.09	0.445	0.17	0.155	0.295	0.58	0.55	0.415	0.005	0	0
Bacteria;Actinobacteria;Acidimicrobiia	4.03051	3.63479	1.725	3.105	2.54	3.72	3.385	2.285	2.195	3.15	2.195	3.63	2.795	2.65	4.45	4.31	2.32	3.085	2.315	2.18	2.91	1.7	1.32	1.92	1.715	1.56	5.295	3.215	2.59	2.5	1.275	2.09	1.72	4.23	4.905	2.95	1.395	1.145	1.19	4.285	2.705	1.63	3.13	1.88	1.715	1.735	1.885	3.375	6.215
Bacteria;Actinobacteria;Actinobacteria_unclassified	0.0326271	0.0643153	0.005	0.035	0.02	0.05	0.01	0.005	0.01	0.015	0.025	0.03	0.02	0.035	0.01	0.03	0.03	0.025	0.01	0.025	0.035	0.015	0.005	0.02	0.01	0.015	0.035	0.015	0.02	0.025	0	0.015	0	0.125	0.065	0.02	0.005	0.025	0.015	0.015	0.03	0	0.03	0.06	0.04	0.05	0.07	0.13	0.045
Bacteria;Actinobacteria;Thermoleophilia	0.205847	0.00625867	0.09	0.14	0.11	0.145	0.205	0.19	0.14	0.42	0.575	0.39	0.435	0.15	0.085	0.205	0.14	0.105	0.075	0.1	0.17	0.11	0.14	0.205	0.085	0.16	0.06	0	0	0	0.14	0.2	0.175	0.28	0.345	0.225	0.23	0.265	0.305	0.445	0	0.125	0.205	0.06	0.045	0.06	0	0	0
Bacteria;AncK6;AncK6_cl	0.247542	0.277838	0.19	0.215	0.1	0.345	0.19	0.29	0.3	0.155	0.26	0.235	0.34	0.3	0.225	0.32	0.44	0.38	0.235	0.315	0.165	0.165	0.35	0.445	0.155	0.465	0.255	0	0	0	0.23	0.28	0.24	0.395	0.22	0.305	0.185	0.27	0.51	0.285	0.285	0.26	0.56	0	0	0	0	0	0
Bacteria;Bacteria_unclassified;Bacteria_unclassified	7.40288	5.33456	7.205	8.735	7.88	8.335	7.45	9.025	9.87	9.63	12.28	8.235	8.815	9.055	7.975	9.58	8.405	8.145	8.78	9.575	9.73	8.595	8.64	11.35	9.07	10.07	9.15	2.34	2.38	2.035	7.2	6.14	6.13	6.2	5.965	6.28	6.05	6.435	6.6	6.935	6.565	8.75	9.625	5.665	6.245	6.105	2.945	4.22	1.56
Bacteria;Bacteroidetes;Bacteroidia	0.301949	0.358597	0.26	0.095	0.14	0.06	0.165	0.12	0.005	0.005	0	0	0.01	0.01	0.01	0.015	0	0	0.005	0.06	0.105	0.13	0.01	0.005	0	0.015	0	0.095	0.085	0	0.015	0.01	0.015	0.01	0	0	4.79	3.585	4.895	0	0	0.02	0.01	0.01	0.02	0.01	0.035	0.015	0.03
Bacteria;Bacteroidetes;Rhodothermia	0.552966	1.09762	0.605	0.65	1.33	0.755	0.515	0.505	0.505	0.375	0.905	0.405	0.325	0.42	0.275	0.145	0.55	0.42	0.225	0.65	0.535	0.44	0.405	0.19	0.075	0.36	0.455	0.48	0.03	0.26	1.29	1.045	1.175	0.94	0.94	0.32	0.465	0.37	0.35	1.185	0.225	0.045	0	0.865	1.56	0.615	0.005	0	0.005
Bacteria;Chloroflexi;Anaerolineae	8.6028	6.73646	5.42	3.9	3.51	5.435	6.24	4.4	8.83	7.84	10.955	8.26	8.395	6.745	5.75	5.925	5.84	5.715	6.035	6.395	6.715	5.48	7.625	8.18	9.635	5.635	11.84	16.58	15.94	19.275	8.905	10.64	8.53	5.485	5.685	5.845	4.36	4.085	4.535	7.235	9.05	8.395	5.63	4.7	5.715	4.77	8.415	18.3	17.17
Bacteria;Chloroflexi;Chloroflexi_unclassified	0.863136	0.687127	0.8	0.86	1.36	0.805	0.83	0.965	1.465	1.045	1.495	0.945	0.89	1.43	1.245	1.265	1.065	0.83	1.015	1.12	1.08	1.105	0.915	1.395	0.785	0.96	1.015	0.18	0.18	0.145	0.715	0.595	0.605	0.52	0.59	0.455	1.085	1.21	1.22	0.335	0.555	0.34	0.745	0.735	0.62	0.51	0.615	0.185	0.285
Bacteria;Chloroflexi;Dehalococcoidia	13.5386	10.3361	12.56	13.71	16.515	12.48	13.005	14.445	20.615	14.23	12.53	12.025	10.035	18.855	18.925	20.935	17.92	16.3	14.835	14.57	14.585	17.16	13.395	18.63	17.06	17.13	8.095	13.11	15.535	13.45	20.3	15.86	20.035	17.95	17	18.59	18.16	18.85	21.19	17.785	22.8	21.765	20.405	18.795	21.02	20.485	3.88	2.995	9.185
Bacteria;Chloroflexi;JG30-KF-CM66	0.254322	0.140537	0.235	0.2	0.13	0.2	0.09	0.19	0.355	0.48	0.415	0.245	0.26	0.145	0.205	0.205	0.1	0.04	0.095	0.24	0.26	0.165	0.195	0.125	0.04	0.15	0.27	0	0	0	0.37	0.6	0.455	0.48	0.395	0.46	0.15	0.28	0.205	0.495	0.32	0.04	0.18	0.355	0.165	0.17	0	0	0
Bacteria;Chloroflexi;TK10	0.249068	0.0107143	0	0	0	0	0	0	0	0	0	0	0	0	0.005	0	0	0.005	0	0	0	0.005	0	0	0	0	0	0	0	0	0.055	0.765	0.62	0.085	0.135	0.16	0.52	0.535	0.48	0.28	0.35	0	0	0.805	1.01	1.07	0	0	0
Bacteria;Chloroflexi;TK17	0.31678	3.71933	0.165	0.125	0.07	0.105	0.07	0.175	0.195	0.27	0.27	0.305	0.345	0.18	0.12	0.065	0.05	0.01	0.11	0.13	0.125	0.06	0.065	0.125	0.03	0.05	0.34	0.005	0.02	0.03	0.44	0.68	0.415	0.785	0.945	0.92	0.18	0.35	0.285	0.775	0.635	0.49	0.82	0.795	0.53	0.7	9.19	0.29	11.165
Bacteria;Chloroflexi;TK30	0.163475	0.584979	0.085	0.085	0.06	0.055	0.06	0.065	0.265	0.12	0.175	0.09	0.095	0.095	0.095	0.08	0.035	0.04	0.055	0.075	0.115	0.05	0.025	0.065	0.03	0.06	0.13	0.165	0.005	0	0.215	0.25	0.19	0.42	0.35	0.225	0.13	0.215	0.095	0.39	0.31	0.19	0.55	0.145	0.235	0.18	0.105	0.085	0.28
Bacteria;Cyanobacteria;Oxyphotobacteria	0.00211864	3.88847	0	0	0	0	0	0	0	0.005	0	0	0	0	0	0	0	0	0	0	0	0	0	0	0	0	0	0.24	0.025	0.005	0.015	0	0	0	0	0	0	0	0	0	0	0	0.005	0	0	0.005	0.16	0.09	0.155
Bacteria;Dadabacteria;Dadabacteriia	2.87466	2.47466	5.22	3.365	2.905	5.43	4.12	2.5	3.565	1.81	2.8	2.875	4.565	3.645	3.535	3.83	4.74	3.93	4.745	4.095	3.815	3.82	4.515	4.405	4	4.19	3.16	1.015	0.5	0.845	2.55	2.365	2.255	1.835	2.795	2.13	1.165	0.94	1.005	2.245	1.065	1.035	0.795	0.85	0.535	0.79	0.635	1.05	1.45
Bacteria;Deinococcus-Thermus;Deinococci	0.079322	0.129384	0.03	0.055	0.035	0.035	0.07	0.035	0.015	0.125	0.055	0.055	0.035	0.075	0.04	0.045	0.055	0.015	0	0.05	0.035	0.04	0.04	0.07	0.065	0.06	0	0	0	0	0.11	0.095	0.065	0.075	0.055	0.08	0.005	0	0.125	0.065	0.05	0	0	0.145	0.015	0.03	0	0	0
Bacteria;Entotheonellaeota;Entotheonellia	1.43856	1.24877	1.475	1.26	1.51	1.335	1.55	1.295	1.965	1.05	1.88	0.89	1.165	1.345	1.265	1.61	1.555	1.65	1.16	2.42	1.995	2.125	1.445	1.5	2.28	2.03	1.235	0	0	0	1.34	1.385	1.405	1.155	1.085	1.15	2.19	2.305	1.68	1.43	1.25	1.955	2.545	0.395	0.39	0.6	0	0	0
Bacteria;Gemmatimonadetes;BD2-11_terrestrial_group	1.34924	2.32667	1.205	0.84	0.635	1.405	1.5	1.46	0.885	1.335	1.115	1.11	1	0.79	1.165	1.235	0.88	0.535	0.66	1.38	1.09	1	1.13	0.98	0.765	1.075	0.75	0.77	1.05	1.405	1.895	2.32	1.92	1.945	1.555	2.25	2.49	2.855	2.535	2.35	1.34	1.065	1.73	2.125	2.03	1.89	0	2.15	0.915
Bacteria;Gemmatimonadetes;PAUC43f_marine_benthic_group	0.104661	0.335044	0.085	0.21	0.12	0.13	0	0.225	0.105	0.16	0.08	0.11	0.09	0.025	0.025	0.01	0.135	0.085	0.055	0.05	0.03	0.04	0	0.04	0.01	0.02	0.02	0	0	0	0.03	0.01	0	0.41	0.31	0.625	0.085	0.08	0.055	0.07	0.565	0	0	0.045	0	0.035	0	0	0.005
Bacteria;Nitrospinae;P9X2b3D02	0.418814	0.750665	0.485	0.58	0.355	0.525	0.435	0.625	0.415	0.5	0.62	0.455	0.2	0.315	0.395	0.335	0.395	0.355	0.31	0.515	0.31	0.48	0.36	0.28	0.42	0.28	0.305	1	1.205	1.055	0.645	0.51	0.57	0.415	0.46	0.415	0.215	0.39	0.41	0.325	0.435	0.235	0.4	0.47	0.725	0.5	0	0	0.01
Bacteria;Nitrospirae;Nitrospira	2.17703	1.75623	2.42	2.495	2.625	3.06	2.815	2.69	2.31	1.665	0.95	2.095	2.555	2.2	2.495	2.425	3.56	3.545	3.245	2.755	1.935	2.055	2.015	1.475	1.715	1.79	2.485	0.835	1.55	1.415	1.385	0.945	1.85	1.78	1.43	1.19	1.6	1.835	1.265	1.165	0.26	1.345	1.255	0.75	0.875	0.62	2.125	1.58	0.355
Bacteria;PAUC34f;PAUC34f_cl	2.89822	2.6187	3.49	2.915	3.335	3.73	3.395	3.69	3.325	3.5	3.905	3.22	3.675	3.8	4.07	4.635	3.74	4.265	4.15	3.9	3.965	4.25	4.01	4.57	5.705	4.325	1.875	2.54	2.345	2.465	4.26	2.38	2.125	2.76	3.31	3.06	2.85	2.68	3.19	3.305	4.405	3.675	3.105	1.235	0.275	1.255	2.735	5.455	4.465
Bacteria;Poribacteria;Poribacteria_cl	0.949153	0.298233	0.775	0.715	0.76	0.725	0.775	0.63	1.16	0.85	1.03	0.905	0.525	0.97	1.04	1.19	0.865	0.645	0.855	1.49	1.195	1.3	0.895	1.505	1.645	1.43	0.395	0.845	1.1	0.705	1.9	1.355	1.61	1.205	1.93	1.38	0.655	0.745	0.88	1.525	1.11	3.56	2.535	1.145	1.48	1.98	0.135	0	0
Bacteria;Proteobacteria;Alphaproteobacteria	3.40992	6.43269	1.39	1.265	1.29	1.08	1.055	1.675	1.295	2.69	1.965	2.185	1.575	1.025	1.105	1.36	1.78	1.22	2	2	1.475	1.49	0.955	1.475	1.415	1.18	1.415	8.72	6.86	5.72	2.215	2.195	2.01	2.995	2.75	2.91	3.175	3.245	2.845	3.215	3.11	3.41	5.295	9.02	8.97	8.08	16.01	15.555	12.815
Bacteria;Proteobacteria;Deltaproteobacteria	1.87263	2.23447	1.865	1.79	2.245	1.57	1.77	1.73	3.28	1.63	1.885	2.11	2.12	2.64	2.79	3.455	2.41	2.095	2.305	2.6	2.81	2.43	2.37	1.995	2.095	2.625	2.87	2.67	2.805	3.505	1.47	1.005	1.395	1.455	1.71	1.73	1.725	1.555	1.23	1.355	1.8	2.235	2.295	1.76	2.205	1.605	1.515	3.61	2.525
Bacteria;Proteobacteria;Gammaproteobacteria	6.29	15.8491	9.355	7.575	11.18	9.6	10.575	7.45	3.78	5.61	4.96	7.615	6.655	4.06	5.545	3.885	5.2	4.52	4.88	5.9	4.42	5.11	5.21	5.825	5.26	5.825	10.235	15.545	14.875	12.375	5.275	6.095	5.05	8.25	7.17	7.99	6.105	6.5	5.595	8.26	6.62	7.695	8.73	5.235	6.295	7.27	19.61	13.63	16.63
Bacteria;Proteobacteria;Proteobacteria_unclassified	0.138136	0.504647	0.075	0.13	0.21	0.115	0.1	0.085	0.085	0.075	0.11	0.095	0.105	0.085	0.06	0.09	0.105	0.14	0.08	0.23	0.26	0.23	0.06	0.2	0.23	0.115	0.145	0.4	0.105	0.805	0.065	0.02	0.045	0.47	0.075	0.06	0.06	0.085	0.05	0.125	0.075	0.295	0.245	0.08	0.175	0.145	0.47	0.595	0.085
Bacteria;Schekmanbacteria;Schekmanbacteria_cl	0.216695	0.00699898	0.37	0.325	0.24	0.285	0.255	0.375	0.38	0.12	0.28	0.34	0.16	0.28	0.21	0.205	0.29	0.22	0.325	0.3	0.27	0.34	0.275	0.21	0.23	0.4	0.18	0	0	0	0.31	0.165	0.11	0.08	0.055	0.095	0.16	0.105	0.13	0.015	0.005	0	0	0.125	0.125	0.11	0	0	0
Bacteria;Spirochaetes;Spirochaetia	1.35593	1.22607	1.005	0.93	0.96	0.755	0.74	1	1.625	1.35	1.5	0.935	0.81	1.1	1.19	1.565	1.05	0.97	1.1	1.735	1.62	1.27	1.615	1.635	1.505	1.305	0.97	0.765	0.9	0.895	1.32	1.2	1.295	1.385	1.57	1.7	1.705	1.635	2.405	1.92	2.185	2.45	2.37	1.02	0.715	1.21	0	0	0
Bacteria;Verrucomicrobia;Verrucomicrobiae	0.863051	0.483276	1.765	2.05	1.63	1.215	1.47	1.735	1.62	0.7	1.38	0.51	1.825	1.615	0.985	1	1.475	1.05	1.255	1.12	1.085	1.195	1.895	1.16	1.345	2.125	1.095	0	0.005	0	0.305	0.215	0.38	0.33	0.225	0.375	1.81	1.465	1.505	0.185	0.035	0.21	0.38	0.535	0.335	0.515	0.01	0	0
unknown;unknown_unclassified;unknown_unclassified	0.0678814	0.0197668	0.015	0.015	0.015	0.02	0	0.02	0.02	0.09	0.01	0.065	0.02	0	0.005	0.005	0.025	0.01	0.03	0.01	0.015	0.01	0.005	0	0.005	0.055	0.01	0	0.005	0	0.005	0.03	0.03	0.01	0.005	0	0.135	0.03	0.36	0	0	0.03	0.025	0.01	0	0.005	0.005	0.03	0
Bacteria; Others < 5%	0.42839	0.13193	0.37	0.36	0.165	0.375	0.275	0.3	0.33	0.205	0.31	0.16	0.55	0.23	0.25	0.755	1.01	0.295	0.26	0.34	0.25	0.215	0.64	0.89	0.305	0.365	0.265	0.03	0.005	0	0.255	0.275	0.475	0.39	0.565	0.735	0.31	0.125	0.795	0.225	0.285	0.13	0.22	0.215	0.235	0.145	0.005	0	0.01
[truncated: 68 more columns]

## Sheet: Table S9
Deep-sea species (sp.1 vs. sp.2)	Df	SumOfSqs	R2	F	Pr(>F)	Location sp.1	Collection_spot sp.1	Location sp.2	Collection_spot sp.2		Shalow-water species (sp.1 vs. sp.2)	Df	SumOfSqs	R2	F	Pr(>F)	Location sp.1	Collection_spot sp.1	Location sp.2	Collection_spot sp.2
Calthropella durissima vs. Calthropella geodioides	1	0.00496147	0.00313583	0.516896	0.788	Cantabric	Le Danois Bank	Cantabric	Le Danois Bank		Chondrilla caribensis vs. Chondrilla nucula	1	0.163754	0.0395133	11.556	0.001	Curacao: CARMABI Station	Curacao: CARMABI Station	Mediterranean	Naples
Geodia pachydermata vs. Pachastrella nodulosa	1	0.00898322	0.00567774	0.935891	0.449	Cantabric	Le Danois Bank	Cantabric	El Corbiro Canyon		Chondrilla caribensis vs. Chondrosia reniformis	1	0.475691	0.114783	33.5692	0.001	Curacao: CARMABI Station	Curacao: CARMABI Station	Mediterranean	Blanes
Pachastrella nodulosa vs. Pachastrella ovisternata	1	0.00909252	0.00574681	0.947278	0.446	Cantabric	El Corbiro Canyon	Cantabric	Le Danois Bank		Chondrilla caribensis vs. Cinachyrella kuekenthali	1	0.438913	0.105908	30.9737	0.001	Curacao: CARMABI Station	Curacao: CARMABI Station	Caribbean	Belize: Carrie Bow Cay
Stelletta normani vs. Stryphnus fortis	1	0.0107212	0.00677619	1.11695	0.344	North Atlantic	Sognefjord, Vik	North Atlantic	Sognefjord, Vik		Chondrilla caribensis vs. Corticium candelabrum	1	0.328058	0.0791594	23.1508	0.001	Curacao: CARMABI Station	Curacao: CARMABI Station	Mediterranean Sea	Blanes
Geodia pachydermata vs. Pachastrella ovisternata	1	0.0109946	0.00694902	1.14544	0.305	Cantabric	Le Danois Bank	Cantabric	Le Danois Bank		Chondrilla caribensis vs. Cribrochalina vasculum	1	0.357013	0.0861462	25.1941	0.001	Curacao: CARMABI Station	Curacao: CARMABI Station	Caribbean	Belize: Carrie Bow Cay
Neoschrammeniella bowerbanki vs. Pachastrella nodulosa	1	0.0119723	0.00756693	1.2473	0.254	Cantabric	El Corbiro Canyon	Cantabric	El Corbiro Canyon		Chondrilla caribensis vs. Geodia cydonium	1	0.311379	0.075135	21.9738	0.001	Curacao: CARMABI Station	Curacao: CARMABI Station	Mediterranean	Naples
Calthropella geodioides vs. Pachastrella nodulosa	1	0.0137074	0.00866358	1.42806	0.195	Cantabric	Le Danois Bank	Cantabric	El Corbiro Canyon		Chondrilla caribensis vs. Geodia neptuni	1	0.2085	0.0503105	14.7137	0.001	Curacao: CARMABI Station	Curacao: CARMABI Station	Caribbean	Belize: Carrie Bow Cay
Calthropella durissima vs. Pachastrella nodulosa	1	0.013914	0.00879415	1.44959	0.182	Cantabric	Le Danois Bank	Cantabric	El Corbiro Canyon		Chondrilla caribensis vs. Neopetrosia sp.	1	0.287889	0.069467	20.3161	0.001	Curacao: CARMABI Station	Curacao: CARMABI Station	Caribbean	Belize: Carrie Bow Cay
Geodia pachydermata vs. Neoschrammeniella bowerbanki	1	0.0150565	0.00951626	1.56862	0.161	Cantabric	Le Danois Bank	Cantabric	El Corbiro Canyon		Chondrilla caribensis vs. Oceanapia bartschi	1	0.306075	0.073855	21.5994	0.001	Curacao: CARMABI Station	Curacao: CARMABI Station	Caribbean	Cayman Islands: Grand Cayman
Calthropella geodioides vs. Geodia pachydermata	1	0.0153733	0.00971651	1.60162	0.158	Cantabric	Le Danois Bank	Cantabric	Le Danois Bank		Chondrilla caribensis vs. Petrosia ficiformis	1	0.366753	0.0884966	25.8815	0.001	Curacao: CARMABI Station	Curacao: CARMABI Station	Mediterranean Sea	Blanes
Neoschrammeniella bowerbanki vs. Pachastrellidae sp.	1	0.0150648	0.00952152	1.56948	0.152	Cantabric	El Corbiro Canyon	Cantabric	Le Danois Bank		Chondrilla caribensis vs. Petrosia pulitzeri	1	0.351904	0.0849136	24.8336	0.001	Curacao: CARMABI Station	Curacao: CARMABI Station	Mediterranean	Naples
Geodia barretti vs. Pachastrellidae sp.	1	0.0158183	0.00999774	1.64798	0.147	Cantabric	Le Danois Bank	Cantabric	Le Danois Bank		Chondrilla caribensis vs. Plakinastrella sp.	1	0.269066	0.0649249	18.9878	0.001	Curacao: CARMABI Station	Curacao: CARMABI Station	Caribbean	Belize: Carrie Bow Cay
Geodia barretti vs. Pachastrella nodulosa	1	0.0160407	0.0101383	1.67116	0.141	Cantabric	Le Danois Bank	Cantabric	El Corbiro Canyon		Chondrilla caribensis vs. Plakortis sp.	1	0.320713	0.0773872	22.6325	0.001	Curacao: CARMABI Station	Curacao: CARMABI Station	Caribbean	Curacao: CARMABI Station
Pachastrella nodulosa vs. Pachastrellidae sp.	1	0.0158354	0.0100085	1.64976	0.136	Cantabric	El Corbiro Canyon	Cantabric	Le Danois Bank		Chondrilla caribensis vs. Siphonodictyon xamaycaense	1	0.440925	0.106394	31.1157	0.001	Curacao: CARMABI Station	Curacao: CARMABI Station	Caribbean	Belize: Carrie Bow Cay
Calthropella durissima vs. Neoschrammeniella bowerbanki	1	0.0163766	0.0103507	1.70615	0.128	Cantabric	Le Danois Bank	Cantabric	El Corbiro Canyon		Chondrilla nucula vs. Chondrosia reniformis	1	0.560986	0.135364	39.5884	0.001	Naples	Naples	Mediterranean	Blanes
Calthropella geodioides vs. Neoschrammeniella bowerbanki	1	0.0169581	0.0107182	1.76673	0.113	Cantabric	Le Danois Bank	Cantabric	El Corbiro Canyon		Chondrilla nucula vs. Cinachyrella kuekenthali	1	0.417524	0.100747	29.4643	0.001	Naples	Naples	Caribbean	Belize: Carrie Bow Cay
Calthropella geodioides vs. Pachastrellidae sp.	1	0.0176375	0.0111475	1.83751	0.108	Cantabric	Le Danois Bank	Cantabric	Le Danois Bank		Chondrilla nucula vs. Corticium candelabrum	1	0.408965	0.0986823	28.8604	0.001	Naples	Naples	Mediterranean Sea	Blanes
Calthropella durissima vs. Geodia pachydermata	1	0.0174503	0.0110293	1.81801	0.103	Cantabric	Le Danois Bank	Cantabric	Le Danois Bank		Chondrilla nucula vs. Cribrochalina vasculum	1	0.296315	0.0715001	20.9107	0.001	Naples	Naples	Caribbean	Belize: Carrie Bow Cay
Geodia pachydermata vs. Pachastrellidae sp.	1	0.0176842	0.0111771	1.84237	0.098	Cantabric	Le Danois Bank	Cantabric	Le Danois Bank		Chondrilla nucula vs. Geodia cydonium	1	0.286148	0.0690468	20.1932	0.001	Naples	Naples	Mediterranean	Naples
Geodia barretti vs. Geodia pachydermata	1	0.0184973	0.011691	1.92709	0.084	Cantabric	Le Danois Bank	Cantabric	Le Danois Bank		Chondrilla nucula vs. Geodia neptuni	1	0.218885	0.0528163	15.4465	0.001	Naples	Naples	Caribbean	Belize: Carrie Bow Cay
Neoschrammeniella bowerbanki vs. Pachastrella ovisternata	1	0.0198054	0.0125178	2.06337	0.07	Cantabric	El Corbiro Canyon	Cantabric	Le Danois Bank		Chondrilla nucula vs. Neopetrosia sp.	1	0.253857	0.0612551	17.9145	0.001	Naples	Naples	Caribbean	Belize: Carrie Bow Cay
Calthropella geodioides vs. Pachastrella ovisternata	1	0.019361	0.0122369	2.01707	0.066	Cantabric	Le Danois Bank	Cantabric	Le Danois Bank		Chondrilla nucula vs. Oceanapia bartschi	1	0.369885	0.0892522	26.1025	0.001	Naples	Naples	Caribbean	Cayman Islands: Grand Cayman
Geodia macandrewii vs. Stelletta normani	1	0.0194348	0.0122835	2.02476	0.062	North Atlantic	Sula Reef	North Atlantic	Sognefjord, Vik		Chondrilla nucula vs. Petrosia ficiformis	1	0.303756	0.0732954	21.4358	0.001	Naples	Naples	Mediterranean Sea	Blanes
Calthropella geodioides vs. Geodia barretti	1	0.0208661	0.0131882	2.17388	0.057	Cantabric	Le Danois Bank	Cantabric	Le Danois Bank		Chondrilla nucula vs. Petrosia pulitzeri	1	0.334272	0.0806589	23.5893	0.001	Naples	Naples	Mediterranean	Naples
Calthropella durissima vs. Pachastrellidae sp.	1	0.0213841	0.0135155	2.22784	0.054	Cantabric	Le Danois Bank	Cantabric	Le Danois Bank		Chondrilla nucula vs. Plakinastrella sp.	1	0.413836	0.0998574	29.204	0.001	Naples	Naples	Caribbean	Belize: Carrie Bow Cay
Geodia barretti vs. Pachastrella ovisternata	1	0.0205097	0.0129629	2.13674	0.054	Cantabric	Le Danois Bank	Cantabric	Le Danois Bank		Chondrilla nucula vs. Plakortis sp.	1	0.33251	0.0802339	23.465	0.001	Naples	Naples	Caribbean	Curacao: CARMABI Station
Pachastrella ovisternata vs. Pachastrellidae sp.	1	0.0228164	0.0144208	2.37706	0.052	Cantabric	Le Danois Bank	Cantabric	Le Danois Bank		Chondrilla nucula vs. Siphonodictyon xamaycaense	1	0.342007	0.0825253	24.1351	0.001	Naples	Naples	Caribbean	Belize: Carrie Bow Cay
Geodia macandrewii vs. Stryphnus fortis	1	0.0224851	0.0142114	2.34254	0.048	North Atlantic	Sula Reef	North Atlantic	Sognefjord, Vik		Chondrosia reniformis vs. Cinachyrella kuekenthali	1	0.343098	0.0827887	24.2122	0.001	Blanes	Blanes	Caribbean	Belize: Carrie Bow Cay
Calthropella durissima vs. Pachastrella ovisternata	1	0.0229519	0.0145065	2.39118	0.046	Cantabric	Le Danois Bank	Cantabric	Le Danois Bank		Chondrosia reniformis vs. Corticium candelabrum	1	0.358913	0.0866048	25.3282	0.001	Blanes	Blanes	Mediterranean Sea	Blanes
Calthropella durissima vs. Geodia barretti	1	0.0244085	0.0154271	2.54293	0.025	Cantabric	Le Danois Bank	Cantabric	Le Danois Bank		Chondrosia reniformis vs. Cribrochalina vasculum	1	0.420833	0.101546	29.6978	0.001	Blanes	Blanes	Caribbean	Belize: Carrie Bow Cay
Plakortis sp. 2 vs. Stryphnus fortis	1	0.0277157	0.0175174	2.88748	0.025	North Atlantic	Sula Reef	North Atlantic	Sognefjord, Vik		Chondrosia reniformis vs. Geodia cydonium	1	0.323367	0.0780275	22.8197	0.001	Blanes	Blanes	Mediterranean	Naples
Geodia barretti vs. Neoschrammeniella bowerbanki	1	0.0258877	0.016362	2.69704	0.022	Cantabric	Le Danois Bank	Cantabric	El Corbiro Canyon		Chondrosia reniformis vs. Geodia neptuni	1	0.392261	0.0946514	27.6815	0.001	Blanes	Blanes	Caribbean	Belize: Carrie Bow Cay
Geodia barretti vs. Geodia macandrewii	1	0.0269368	0.017025	2.80633	0.018	Cantabric	Le Danois Bank	North Atlantic	Sula Reef		Chondrosia reniformis vs. Neopetrosia sp.	1	0.385974	0.0931344	27.2378	0.001	Blanes	Blanes	Caribbean	Belize: Carrie Bow Cay
Geodia barretti vs. Stelletta normani	1	0.0313244	0.0197982	3.26344	0.017	Cantabric	Le Danois Bank	North Atlantic	Sognefjord, Vik		Chondrosia reniformis vs. Oceanapia bartschi	1	0.361386	0.0872014	25.5027	0.001	Blanes	Blanes	Caribbean	Cayman Islands: Grand Cayman
Craniella cranium vs. Geodia hentscheli	1	0.0291736	0.0184388	3.03937	0.01	North Atlantic	Schulz Bank	North Atlantic	Schulz Bank		Chondrosia reniformis vs. Petrosia ficiformis	1	0.371255	0.0895828	26.1992	0.001	Blanes	Blanes	Mediterranean Sea	Blanes
Geodia barretti vs. Stryphnus fortis	1	0.0350188	0.0221332	3.64834	0.008	Cantabric	Le Danois Bank	North Atlantic	Sognefjord, Vik		Chondrosia reniformis vs. Petrosia pulitzeri	1	0.326606	0.0788092	23.0483	0.001	Blanes	Blanes	Mediterranean	Naples
Geodia macandrewii vs. Pachastrellidae sp.	1	0.0400459	0.0253105	4.17207	0.004	North Atlantic	Sula Reef	Cantabric	Le Danois Bank		Chondrosia reniformis vs. Plakinastrella sp.	1	0.26598	0.0641804	18.77	0.001	Blanes	Blanes	Caribbean	Belize: Carrie Bow Cay
Calthropella geodioides vs. Stelletta normani	1	0.0475835	0.0300745	4.95735	0.002	Cantabric	Le Danois Bank	North Atlantic	Sognefjord, Vik		Chondrosia reniformis vs. Plakortis sp.	1	0.369246	0.089098	26.0574	0.001	Blanes	Blanes	Caribbean	Curacao: CARMABI Station
Geodia macandrewii vs. Geodia pachydermata	1	0.0434063	0.0274344	4.52216	0.002	North Atlantic	Sula Reef	Cantabric	Le Danois Bank		Chondrosia reniformis vs. Siphonodictyon xamaycaense	1	0.493854	0.119166	34.8509	0.001	Blanes	Blanes	Caribbean	Belize: Carrie Bow Cay
Geodia macandrewii vs. Pachastrella nodulosa	1	0.0412846	0.0260934	4.30112	0.002	North Atlantic	Sula Reef	Cantabric	El Corbiro Canyon		Cinachyrella kuekenthali vs. Corticium candelabrum	1	0.302394	0.0729668	21.3397	0.001	Belize: Carrie Bow Cay	Belize: Carrie Bow Cay	Mediterranean Sea	Blanes
Neoschrammeniella bowerbanki vs. Stryphnus fortis	1	0.045127	0.0285219	4.70142	0.002	Cantabric	El Corbiro Canyon	North Atlantic	Sognefjord, Vik		Cinachyrella kuekenthali vs. Cribrochalina vasculum	1	0.170965	0.0412535	12.0649	0.001	Belize: Carrie Bow Cay	Belize: Carrie Bow Cay	Caribbean	Belize: Carrie Bow Cay
Pachastrella nodulosa vs. Stelletta normani	1	0.0438158	0.0276932	4.56482	0.002	Cantabric	El Corbiro Canyon	North Atlantic	Sognefjord, Vik		Cinachyrella kuekenthali vs. Geodia cydonium	1	0.179191	0.0432384	12.6454	0.001	Belize: Carrie Bow Cay	Belize: Carrie Bow Cay	Mediterranean	Naples
Pachastrellidae sp. vs. Plakortis sp. 2	1	0.0489918	0.0309647	5.10407	0.002	Cantabric	Le Danois Bank	North Atlantic	Sula Reef		Cinachyrella kuekenthali vs. Geodia neptuni	1	0.152074	0.0366951	10.7317	0.001	Belize: Carrie Bow Cay	Belize: Carrie Bow Cay	Caribbean	Belize: Carrie Bow Cay
Plakortis sp. 2 vs. Stelletta normani	1	0.0366348	0.0231546	3.81669	0.002	North Atlantic	Sula Reef	North Atlantic	Sognefjord, Vik		Cinachyrella kuekenthali vs. Neopetrosia sp.	1	0.221503	0.0534481	15.6313	0.001	Belize: Carrie Bow Cay	Belize: Carrie Bow Cay	Caribbean	Belize: Carrie Bow Cay
Stryphnus fortis vs. Xestospongia friabilis	1	0.0611178	0.0386287	6.36738	0.002	North Atlantic	Sognefjord, Vik	North Atlantic	Avilés Canyon System		Cinachyrella kuekenthali vs. Oceanapia bartschi	1	0.285149	0.0688056	20.1227	0.001	Belize: Carrie Bow Cay	Belize: Carrie Bow Cay	Caribbean	Cayman Islands: Grand Cayman
Calthropella durissima vs. Craniella cranium	1	0.152251	0.0962282	15.8618	0.001	Cantabric	Le Danois Bank	North Atlantic	Schulz Bank		Cinachyrella kuekenthali vs. Petrosia ficiformis	1	0.230061	0.0555131	16.2352	0.001	Belize: Carrie Bow Cay	Belize: Carrie Bow Cay	Mediterranean Sea	Blanes
Calthropella durissima vs. Geodia hentscheli	1	0.138239	0.0873724	14.4021	0.001	Cantabric	Le Danois Bank	North Atlantic	Schulz Bank		Cinachyrella kuekenthali vs. Petrosia pulitzeri	1	0.166088	0.0400766	11.7207	0.001	Belize: Carrie Bow Cay	Belize: Carrie Bow Cay	Mediterranean	Naples
Calthropella durissima vs. Geodia macandrewii	1	0.0532055	0.0336278	5.54306	0.001	Cantabric	Le Danois Bank	North Atlantic	Sula Reef		Cinachyrella kuekenthali vs. Plakinastrella sp.	1	0.205578	0.0496054	14.5075	0.001	Belize: Carrie Bow Cay	Belize: Carrie Bow Cay	Caribbean	Belize: Carrie Bow Cay
Calthropella durissima vs. Petrosia crassa	1	0.140986	0.0891086	14.6883	0.001	Cantabric	Le Danois Bank	North Atlantic	Skorpeodden		Cinachyrella kuekenthali vs. Plakortis sp.	1	0.14897	0.0359462	10.5127	0.001	Belize: Carrie Bow Cay	Belize: Carrie Bow Cay	Caribbean	Curacao: CARMABI Station
Calthropella durissima vs. Plakortis sp. 2	1	0.090988	0.0575078	9.47933	0.001	Cantabric	Le Danois Bank	North Atlantic	Sula Reef		Cinachyrella kuekenthali vs. Siphonodictyon xamaycaense	1	0.244715	0.059049	17.2693	0.001	Belize: Carrie Bow Cay	Belize: Carrie Bow Cay	Caribbean	Belize: Carrie Bow Cay
Calthropella durissima vs. Stelletta normani	1	0.0530749	0.0335453	5.52945	0.001	Cantabric	Le Danois Bank	North Atlantic	Sognefjord, Vik		Corticium candelabrum vs. Cribrochalina vasculum	1	0.371336	0.0896023	26.2049	0.001	Blanes	Blanes	Caribbean	Belize: Carrie Bow Cay
Calthropella durissima vs. Stryphnus fortis	1	0.0676225	0.0427399	7.04505	0.001	Cantabric	Le Danois Bank	North Atlantic	Sognefjord, Vik		Corticium candelabrum vs. Geodia cydonium	1	0.289084	0.0697551	20.4004	0.001	Blanes	Blanes	Mediterranean	Naples
Calthropella durissima vs. Thymosia guernei	1	0.129547	0.0818788	13.4965	0.001	Cantabric	Le Danois Bank	North Atlantic	Capbreton Canyon		Corticium candelabrum vs. Geodia neptuni	1	0.321691	0.0776231	22.7014	0.001	Blanes	Blanes	Caribbean	Belize: Carrie Bow Cay
Calthropella durissima vs. Xestospongia friabilis	1	0.109181	0.0690062	11.3747	0.001	Cantabric	Le Danois Bank	North Atlantic	Avilés Canyon System		Corticium candelabrum vs. Neopetrosia sp.	1	0.382188	0.0922209	26.9707	0.001	Blanes	Blanes	Caribbean	Belize: Carrie Bow Cay
Calthropella geodioides vs. Craniella cranium	1	0.151743	0.095907	15.8089	0.001	Cantabric	Le Danois Bank	North Atlantic	Schulz Bank		Corticium candelabrum vs. Oceanapia bartschi	1	0.368012	0.0888003	25.9703	0.001	Blanes	Blanes	Caribbean	Cayman Islands: Grand Cayman
Calthropella geodioides vs. Geodia hentscheli	1	0.133049	0.0840921	13.8614	0.001	Cantabric	Le Danois Bank	North Atlantic	Schulz Bank		Corticium candelabrum vs. Petrosia ficiformis	1	0.304206	0.0734041	21.4676	0.001	Blanes	Blanes	Mediterranean Sea	Blanes
Calthropella geodioides vs. Geodia macandrewii	1	0.0504558	0.03189	5.25659	0.001	Cantabric	Le Danois Bank	North Atlantic	Sula Reef		Corticium candelabrum vs. Petrosia pulitzeri	1	0.276499	0.0667184	19.5123	0.001	Blanes	Blanes	Mediterranean	Naples
Calthropella geodioides vs. Petrosia crassa	1	0.148484	0.0938472	15.4693	0.001	Cantabric	Le Danois Bank	North Atlantic	Skorpeodden		Corticium candelabrum vs. Plakinastrella sp.	1	0.300692	0.0725561	21.2196	0.001	Blanes	Blanes	Caribbean	Belize: Carrie Bow Cay
Calthropella geodioides vs. Plakortis sp. 2	1	0.0880503	0.0556511	9.17327	0.001	Cantabric	Le Danois Bank	North Atlantic	Sula Reef		Corticium candelabrum vs. Plakortis sp.	1	0.320698	0.0773836	22.6314	0.001	Blanes	Blanes	Caribbean	Curacao: CARMABI Station
Calthropella geodioides vs. Stryphnus fortis	1	0.0595124	0.037614	6.20012	0.001	Cantabric	Le Danois Bank	North Atlantic	Sognefjord, Vik		Corticium candelabrum vs. Siphonodictyon xamaycaense	1	0.425975	0.102787	30.0607	0.001	Blanes	Blanes	Caribbean	Belize: Carrie Bow Cay
Calthropella geodioides vs. Thymosia guernei	1	0.115534	0.0730221	12.0366	0.001	Cantabric	Le Danois Bank	North Atlantic	Capbreton Canyon		Cribrochalina vasculum vs. Geodia cydonium	1	0.156788	0.0378326	11.0644	0.001	Belize: Carrie Bow Cay	Belize: Carrie Bow Cay	Mediterranean	Naples
Calthropella geodioides vs. Xestospongia friabilis	1	0.101218	0.0639736	10.5451	0.001	Cantabric	Le Danois Bank	North Atlantic	Avilés Canyon System		Cribrochalina vasculum vs. Geodia neptuni	1	0.0792272	0.0191173	5.591	0.001	Belize: Carrie Bow Cay	Belize: Carrie Bow Cay	Caribbean	Belize: Carrie Bow Cay
Craniella cranium vs. Geodia barretti	1	0.126132	0.0797202	13.1407	0.001	North Atlantic	Schulz Bank	Cantabric	Le Danois Bank		Cribrochalina vasculum vs. Neopetrosia sp.	1	0.14277	0.03445	10.0752	0.001	Belize: Carrie Bow Cay	Belize: Carrie Bow Cay	Caribbean	Belize: Carrie Bow Cay
Craniella cranium vs. Geodia macandrewii	1	0.0867765	0.054846	9.04056	0.001	North Atlantic	Schulz Bank	North Atlantic	Sula Reef		Cribrochalina vasculum vs. Oceanapia bartschi	1	0.186494	0.0450004	13.1607	0.001	Belize: Carrie Bow Cay	Belize: Carrie Bow Cay	Caribbean	Cayman Islands: Grand Cayman
Craniella cranium vs. Geodia pachydermata	1	0.159324	0.100699	16.5987	0.001	North Atlantic	Schulz Bank	Cantabric	Le Danois Bank		Cribrochalina vasculum vs. Petrosia ficiformis	1	0.19858	0.0479169	14.0137	0.001	Belize: Carrie Bow Cay	Belize: Carrie Bow Cay	Mediterranean Sea	Blanes
Craniella cranium vs. Neoschrammeniella bowerbanki	1	0.137053	0.0866227	14.2785	0.001	North Atlantic	Schulz Bank	Cantabric	El Corbiro Canyon		Cribrochalina vasculum vs. Petrosia pulitzeri	1	0.137663	0.0332178	9.71479	0.001	Belize: Carrie Bow Cay	Belize: Carrie Bow Cay	Mediterranean	Naples
Craniella cranium vs. Pachastrella nodulosa	1	0.145832	0.0921714	15.1931	0.001	North Atlantic	Schulz Bank	Cantabric	El Corbiro Canyon		Cribrochalina vasculum vs. Plakinastrella sp.	1	0.193125	0.0466005	13.6287	0.001	Belize: Carrie Bow Cay	Belize: Carrie Bow Cay	Caribbean	Belize: Carrie Bow Cay
Craniella cranium vs. Pachastrella ovisternata	1	0.170904	0.108018	17.8052	0.001	North Atlantic	Schulz Bank	Cantabric	Le Danois Bank		Cribrochalina vasculum vs. Plakortis sp.	1	0.115655	0.0279073	8.1617	0.001	Belize: Carrie Bow Cay	Belize: Carrie Bow Cay	Caribbean	Curacao: CARMABI Station
Craniella cranium vs. Pachastrellidae sp.	1	0.125984	0.0796267	13.1253	0.001	North Atlantic	Schulz Bank	Cantabric	Le Danois Bank		Cribrochalina vasculum vs. Siphonodictyon xamaycaense	1	0.213122	0.0514257	15.0398	0.001	Belize: Carrie Bow Cay	Belize: Carrie Bow Cay	Caribbean	Belize: Carrie Bow Cay
Craniella cranium vs. Petrosia crassa	1	0.139088	0.0879087	14.4905	0.001	North Atlantic	Schulz Bank	North Atlantic	Skorpeodden		Geodia cydonium vs. Geodia neptuni	1	0.0921453	0.0222344	6.50262	0.001	Naples	Naples	Caribbean	Belize: Carrie Bow Cay
Craniella cranium vs. Plakortis sp. 2	1	0.0825693	0.0521869	8.60225	0.001	North Atlantic	Schulz Bank	North Atlantic	Sula Reef		Geodia cydonium vs. Neopetrosia sp.	1	0.216352	0.0522052	15.2678	0.001	Naples	Naples	Caribbean	Belize: Carrie Bow Cay
Craniella cranium vs. Stelletta normani	1	0.0829121	0.0524035	8.63796	0.001	North Atlantic	Schulz Bank	North Atlantic	Sognefjord, Vik		Geodia cydonium vs. Oceanapia bartschi	1	0.170707	0.0411911	12.0467	0.001	Naples	Naples	Caribbean	Cayman Islands: Grand Cayman
Craniella cranium vs. Stryphnus fortis	1	0.0888776	0.056174	9.25946	0.001	North Atlantic	Schulz Bank	North Atlantic	Sognefjord, Vik		Geodia cydonium vs. Petrosia ficiformis	1	0.126687	0.0305693	8.94022	0.001	Naples	Naples	Mediterranean Sea	Blanes
Craniella cranium vs. Thymosia guernei	1	0.214579	0.135622	22.3553	0.001	North Atlantic	Schulz Bank	North Atlantic	Capbreton Canyon		Geodia cydonium vs. Petrosia pulitzeri	1	0.0619389	0.0149457	4.37098	0.001	Naples	Naples	Mediterranean	Naples
Craniella cranium vs. Xestospongia friabilis	1	0.123749	0.0782139	12.8924	0.001	North Atlantic	Schulz Bank	North Atlantic	Avilés Canyon System		Geodia cydonium vs. Plakinastrella sp.	1	0.186076	0.0448997	13.1313	0.001	Naples	Naples	Caribbean	Belize: Carrie Bow Cay
Geodia barretti vs. Geodia hentscheli	1	0.102073	0.0645139	10.6342	0.001	Cantabric	Le Danois Bank	North Atlantic	Schulz Bank		Geodia cydonium vs. Plakortis sp.	1	0.128568	0.0310232	9.07296	0.001	Naples	Naples	Caribbean	Curacao: CARMABI Station
Geodia barretti vs. Petrosia crassa	1	0.14813	0.0936236	15.4325	0.001	Cantabric	Le Danois Bank	North Atlantic	Skorpeodden		Geodia cydonium vs. Siphonodictyon xamaycaense	1	0.206512	0.0498308	14.5734	0.001	Naples	Naples	Caribbean	Belize: Carrie Bow Cay
Geodia barretti vs. Plakortis sp. 2	1	0.0657964	0.0415858	6.85481	0.001	Cantabric	Le Danois Bank	North Atlantic	Sula Reef		Geodia neptuni vs. Neopetrosia sp.	1	0.126593	0.0305464	8.93353	0.001	Belize: Carrie Bow Cay	Belize: Carrie Bow Cay	Caribbean	Belize: Carrie Bow Cay
Geodia barretti vs. Thymosia guernei	1	0.0950145	0.0600527	9.89881	0.001	Cantabric	Le Danois Bank	North Atlantic	Capbreton Canyon		Geodia neptuni vs. Oceanapia bartschi	1	0.169296	0.0408506	11.9471	0.001	Belize: Carrie Bow Cay	Belize: Carrie Bow Cay	Caribbean	Cayman Islands: Grand Cayman
Geodia barretti vs. Xestospongia friabilis	1	0.0841768	0.0532029	8.76971	0.001	Cantabric	Le Danois Bank	North Atlantic	Avilés Canyon System		Geodia neptuni vs. Petrosia ficiformis	1	0.173316	0.0418207	12.2308	0.001	Belize: Carrie Bow Cay	Belize: Carrie Bow Cay	Mediterranean Sea	Blanes
Geodia hentscheli vs. Geodia macandrewii	1	0.0781775	0.0494111	8.14469	0.001	North Atlantic	Schulz Bank	North Atlantic	Sula Reef		Geodia neptuni vs. Petrosia pulitzeri	1	0.112561	0.0271608	7.94337	0.001	Belize: Carrie Bow Cay	Belize: Carrie Bow Cay	Mediterranean	Naples
Geodia hentscheli vs. Geodia pachydermata	1	0.147289	0.0930923	15.3449	0.001	North Atlantic	Schulz Bank	Cantabric	Le Danois Bank		Geodia neptuni vs. Plakinastrella sp.	1	0.158263	0.0381883	11.1685	0.001	Belize: Carrie Bow Cay	Belize: Carrie Bow Cay	Caribbean	Belize: Carrie Bow Cay
Geodia hentscheli vs. Neoschrammeniella bowerbanki	1	0.120682	0.0762758	12.573	0.001	North Atlantic	Schulz Bank	Cantabric	El Corbiro Canyon		Geodia neptuni vs. Plakortis sp.	1	0.0884848	0.0213512	6.2443	0.001	Belize: Carrie Bow Cay	Belize: Carrie Bow Cay	Caribbean	Curacao: CARMABI Station
Geodia hentscheli vs. Pachastrella nodulosa	1	0.134042	0.0847199	13.9648	0.001	North Atlantic	Schulz Bank	Cantabric	El Corbiro Canyon		Geodia neptuni vs. Siphonodictyon xamaycaense	1	0.216832	0.0523209	15.3016	0.001	Belize: Carrie Bow Cay	Belize: Carrie Bow Cay	Caribbean	Belize: Carrie Bow Cay
Geodia hentscheli vs. Pachastrella ovisternata	1	0.155555	0.0983165	16.206	0.001	North Atlantic	Schulz Bank	Cantabric	Le Danois Bank		Neopetrosia sp. vs. Oceanapia bartschi	1	0.210574	0.0508108	14.86	0.001	Belize: Carrie Bow Cay	Belize: Carrie Bow Cay	Caribbean	Cayman Islands: Grand Cayman
Geodia hentscheli vs. Pachastrellidae sp.	1	0.110536	0.069863	11.5159	0.001	North Atlantic	Schulz Bank	Cantabric	Le Danois Bank		Neopetrosia sp. vs. Petrosia ficiformis	1	0.247626	0.0597514	17.4747	0.001	Belize: Carrie Bow Cay	Belize: Carrie Bow Cay	Mediterranean Sea	Blanes
Geodia hentscheli vs. Petrosia crassa	1	0.139863	0.0883986	14.5712	0.001	North Atlantic	Schulz Bank	North Atlantic	Skorpeodden		Neopetrosia sp. vs. Petrosia pulitzeri	1	0.187775	0.0453096	13.2511	0.001	Belize: Carrie Bow Cay	Belize: Carrie Bow Cay	Mediterranean	Naples
Geodia hentscheli vs. Plakortis sp. 2	1	0.0965018	0.0609928	10.0538	0.001	North Atlantic	Schulz Bank	North Atlantic	Sula Reef		Neopetrosia sp. vs. Plakinastrella sp.	1	0.234244	0.0565224	16.5304	0.001	Belize: Carrie Bow Cay	Belize: Carrie Bow Cay	Caribbean	Belize: Carrie Bow Cay
Geodia hentscheli vs. Stelletta normani	1	0.0890981	0.0563133	9.28243	0.001	North Atlantic	Schulz Bank	North Atlantic	Sognefjord, Vik		Neopetrosia sp. vs. Plakortis sp.	1	0.152425	0.0367799	10.7565	0.001	Belize: Carrie Bow Cay	Belize: Carrie Bow Cay	Caribbean	Curacao: CARMABI Station
Geodia hentscheli vs. Stryphnus fortis	1	0.0877829	0.0554821	9.14541	0.001	North Atlantic	Schulz Bank	North Atlantic	Sognefjord, Vik		Neopetrosia sp. vs. Siphonodictyon xamaycaense	1	0.268615	0.0648161	18.956	0.001	Belize: Carrie Bow Cay	Belize: Carrie Bow Cay	Caribbean	Belize: Carrie Bow Cay
Geodia hentscheli vs. Thymosia guernei	1	0.198956	0.125748	20.7277	0.001	North Atlantic	Schulz Bank	North Atlantic	Capbreton Canyon		Oceanapia bartschi vs. Petrosia ficiformis	1	0.22914	0.0552909	16.1702	0.001	Cayman Islands: Grand Cayman	Cayman Islands: Grand Cayman	Mediterranean Sea	Blanes
Geodia hentscheli vs. Xestospongia friabilis	1	0.0927538	0.0586239	9.66329	0.001	North Atlantic	Schulz Bank	North Atlantic	Avilés Canyon System		Oceanapia bartschi vs. Petrosia pulitzeri	1	0.14398	0.0347419	10.1605	0.001	Cayman Islands: Grand Cayman	Cayman Islands: Grand Cayman	Mediterranean	Naples
Geodia macandrewii vs. Neoschrammeniella bowerbanki	1	0.0497479	0.0314425	5.18284	0.001	North Atlantic	Sula Reef	Cantabric	El Corbiro Canyon		Oceanapia bartschi vs. Plakinastrella sp.	1	0.183417	0.0442581	12.9436	0.001	Cayman Islands: Grand Cayman	Cayman Islands: Grand Cayman	Caribbean	Belize: Carrie Bow Cay
Geodia macandrewii vs. Pachastrella ovisternata	1	0.0479078	0.0302795	4.99113	0.001	North Atlantic	Sula Reef	Cantabric	Le Danois Bank		Oceanapia bartschi vs. Plakortis sp.	1	0.196281	0.047362	13.8514	0.001	Cayman Islands: Grand Cayman	Cayman Islands: Grand Cayman	Caribbean	Curacao: CARMABI Station
Geodia macandrewii vs. Petrosia crassa	1	0.138974	0.0878367	14.4786	0.001	North Atlantic	Sula Reef	North Atlantic	Skorpeodden		Oceanapia bartschi vs. Siphonodictyon xamaycaense	1	0.305992	0.0738351	21.5936	0.001	Cayman Islands: Grand Cayman	Cayman Islands: Grand Cayman	Caribbean	Belize: Carrie Bow Cay
Geodia macandrewii vs. Plakortis sp. 2	1	0.0533221	0.0337016	5.55521	0.001	North Atlantic	Sula Reef	North Atlantic	Sula Reef		Petrosia ficiformis vs. Petrosia pulitzeri	1	0.0619403	0.014946	4.37107	0.001	Blanes	Blanes	Mediterranean	Naples
Geodia macandrewii vs. Thymosia guernei	1	0.113357	0.0716461	11.8098	0.001	North Atlantic	Sula Reef	North Atlantic	Capbreton Canyon		Petrosia ficiformis vs. Plakinastrella sp.	1	0.296597	0.071568	20.9306	0.001	Blanes	Blanes	Caribbean	Belize: Carrie Bow Cay
Geodia macandrewii vs. Xestospongia friabilis	1	0.0662078	0.0418458	6.89767	0.001	North Atlantic	Sula Reef	North Atlantic	Avilés Canyon System		Petrosia ficiformis vs. Plakortis sp.	1	0.204186	0.0492696	14.4093	0.001	Blanes	Blanes	Caribbean	Curacao: CARMABI Station
Geodia pachydermata vs. Petrosia crassa	1	0.139897	0.0884199	14.5747	0.001	Cantabric	Le Danois Bank	North Atlantic	Skorpeodden		Petrosia ficiformis vs. Siphonodictyon xamaycaense	1	0.287512	0.0693758	20.2895	0.001	Blanes	Blanes	Caribbean	Belize: Carrie Bow Cay
Geodia pachydermata vs. Plakortis sp. 2	1	0.0747392	0.047238	7.78649	0.001	Cantabric	Le Danois Bank	North Atlantic	Sula Reef		Petrosia pulitzeri vs. Plakinastrella sp.	1	0.188302	0.0454367	13.2883	0.001	Naples	Naples	Caribbean	Belize: Carrie Bow Cay
Geodia pachydermata vs. Stelletta normani	1	0.043274	0.0273508	4.50838	0.001	Cantabric	Le Danois Bank	North Atlantic	Sognefjord, Vik		Petrosia pulitzeri vs. Plakortis sp.	1	0.129467	0.03124	9.13637	0.001	Naples	Naples	Caribbean	Curacao: CARMABI Station
Geodia pachydermata vs. Stryphnus fortis	1	0.0523653	0.0330968	5.45552	0.001	Cantabric	Le Danois Bank	North Atlantic	Sognefjord, Vik		Petrosia pulitzeri vs. Siphonodictyon xamaycaense	1	0.265207	0.0639938	18.7155	0.001	Naples	Naples	Caribbean	Belize: Carrie Bow Cay
Geodia pachydermata vs. Thymosia guernei	1	0.120302	0.0760355	12.5333	0.001	Cantabric	Le Danois Bank	North Atlantic	Capbreton Canyon		Plakinastrella sp. vs. Plakortis sp.	1	0.140439	0.0338876	9.91069	0.001	Belize: Carrie Bow Cay	Belize: Carrie Bow Cay	Caribbean	Curacao: CARMABI Station
Geodia pachydermata vs. Xestospongia friabilis	1	0.11393	0.072008	11.8695	0.001	Cantabric	Le Danois Bank	North Atlantic	Avilés Canyon System		Plakinastrella sp. vs. Siphonodictyon xamaycaense	1	0.348798	0.084164	24.6144	0.001	Belize: Carrie Bow Cay	Belize: Carrie Bow Cay	Caribbean	Belize: Carrie Bow Cay
Neoschrammeniella bowerbanki vs. Petrosia crassa	1	0.121051	0.0765087	12.6113	0.001	Cantabric	El Corbiro Canyon	North Atlantic	Skorpeodden		Plakortis sp. vs. Siphonodictyon xamaycaense	1	0.263783	0.0636501	18.6149	0.001	Curacao: CARMABI Station	Curacao: CARMABI Station	Caribbean	Belize: Carrie Bow Cay
Neoschrammeniella bowerbanki vs. Plakortis sp. 2	1	0.065232	0.0412291	6.79601	0.001	Cantabric	El Corbiro Canyon	North Atlantic	Sula Reef
Neoschrammeniella bowerbanki vs. Stelletta normani	1	0.047338	0.0299194	4.93177	0.001	Cantabric	El Corbiro Canyon	North Atlantic	Sognefjord, Vik
Neoschrammeniella bowerbanki vs. Thymosia guernei	1	0.127121	0.080345	13.2437	0.001	Cantabric	El Corbiro Canyon	North Atlantic	Capbreton Canyon
Neoschrammeniella bowerbanki vs. Xestospongia friabilis	1	0.0958763	0.0605974	9.9886	0.001	Cantabric	El Corbiro Canyon	North Atlantic	Avilés Canyon System
Pachastrella nodulosa vs. Petrosia crassa	1	0.12898	0.08152	13.4374	0.001	Cantabric	El Corbiro Canyon	North Atlantic	Skorpeodden
Pachastrella nodulosa vs. Plakortis sp. 2	1	0.0637803	0.0403115	6.64476	0.001	Cantabric	El Corbiro Canyon	North Atlantic	Sula Reef
Pachastrella nodulosa vs. Stryphnus fortis	1	0.0484145	0.0305998	5.04392	0.001	Cantabric	El Corbiro Canyon	North Atlantic	Sognefjord, Vik
Pachastrella nodulosa vs. Thymosia guernei	1	0.119964	0.0758219	12.4981	0.001	Cantabric	El Corbiro Canyon	North Atlantic	Capbreton Canyon
Pachastrella nodulosa vs. Xestospongia friabilis	1	0.0984625	0.062232	10.258	0.001	Cantabric	El Corbiro Canyon	North Atlantic	Avilés Canyon System
Pachastrella ovisternata vs. Petrosia crassa	1	0.148725	0.0939997	15.4945	0.001	Cantabric	Le Danois Bank	North Atlantic	Skorpeodden
Pachastrella ovisternata vs. Plakortis sp. 2	1	0.0760934	0.0480939	7.92757	0.001	Cantabric	Le Danois Bank	North Atlantic	Sula Reef
Pachastrella ovisternata vs. Stelletta normani	1	0.0574338	0.0363003	5.98358	0.001	Cantabric	Le Danois Bank	North Atlantic	Sognefjord, Vik
Pachastrella ovisternata vs. Stryphnus fortis	1	0.0604653	0.0382163	6.2994	0.001	Cantabric	Le Danois Bank	North Atlantic	Sognefjord, Vik
Pachastrella ovisternata vs. Thymosia guernei	1	0.126558	0.0799894	13.1851	0.001	Cantabric	Le Danois Bank	North Atlantic	Capbreton Canyon
Pachastrella ovisternata vs. Xestospongia friabilis	1	0.118823	0.0751008	12.3793	0.001	Cantabric	Le Danois Bank	North Atlantic	Avilés Canyon System
Pachastrellidae sp. vs. Petrosia crassa	1	0.133544	0.0844048	13.9129	0.001	Cantabric	Le Danois Bank	North Atlantic	Skorpeodden
Pachastrellidae sp. vs. Stelletta normani	1	0.0398227	0.0251695	4.14882	0.001	Cantabric	Le Danois Bank	North Atlantic	Sognefjord, Vik
Pachastrellidae sp. vs. Stryphnus fortis	1	0.0377028	0.0238296	3.92795	0.001	Cantabric	Le Danois Bank	North Atlantic	Sognefjord, Vik
Pachastrellidae sp. vs. Thymosia guernei	1	0.138401	0.0874749	14.419	0.001	Cantabric	Le Danois Bank	North Atlantic	Capbreton Canyon
Pachastrellidae sp. vs. Xestospongia friabilis	1	0.0781528	0.0493955	8.14212	0.001	Cantabric	Le Danois Bank	North Atlantic	Avilés Canyon System
Petrosia crassa vs. Plakortis sp. 2	1	0.120078	0.075894	12.51	0.001	North Atlantic	Skorpeodden	North Atlantic	Sula Reef
Petrosia crassa vs. Stelletta normani	1	0.126253	0.0797966	13.1533	0.001	North Atlantic	Skorpeodden	North Atlantic	Sognefjord, Vik
Petrosia crassa vs. Stryphnus fortis	1	0.127685	0.0807015	13.3025	0.001	North Atlantic	Skorpeodden	North Atlantic	Sognefjord, Vik
Petrosia crassa vs. Thymosia guernei	1	0.273049	0.172577	28.4469	0.001	North Atlantic	Skorpeodden	North Atlantic	Capbreton Canyon
Petrosia crassa vs. Xestospongia friabilis	1	0.164228	0.103798	17.1096	0.001	North Atlantic	Skorpeodden	North Atlantic	Avilés Canyon System
Plakortis sp. 2 vs. Thymosia guernei	1	0.180221	0.113906	18.7758	0.001	North Atlantic	Sula Reef	North Atlantic	Capbreton Canyon
Plakortis sp. 2 vs. Xestospongia friabilis	1	0.0793317	0.0501406	8.26494	0.001	North Atlantic	Sula Reef	North Atlantic	Avilés Canyon System
Stelletta normani vs. Thymosia guernei	1	0.0953911	0.0602907	9.93804	0.001	North Atlantic	Sognefjord, Vik	North Atlantic	Capbreton Canyon
Stelletta normani vs. Xestospongia friabilis	1	0.0635352	0.0401566	6.61923	0.001	North Atlantic	Sognefjord, Vik	North Atlantic	Avilés Canyon System
Stryphnus fortis vs. Thymosia guernei	1	0.131565	0.0831537	13.7067	0.001	North Atlantic	Sognefjord, Vik	North Atlantic	Capbreton Canyon
Thymosia guernei vs. Xestospongia friabilis	1	0.121329	0.0766845	12.6403	0.001	North Atlantic	Capbreton Canyon	North Atlantic	Avilés Canyon System

[truncated: 13 more sheets: Table S10, Table S11, Table S12, Table S13, Table S14, Table S15, Table S16, Table S17, Table S18, Table S19, Table S20, Table S21, Table S22]
